# Supplementary material for: SETD2 loss in renal epithelial cells drives epithelial‐to‐mesenchymal transition in a TGF‐β‐independent manner
Source: Mol Oncol. 2023 Jul 17;18(1):44–61. doi: 10.1002/1878-0261.13487 (PMC10766198; doi:10.1002/1878-0261.13487)
Supplement: Supplementary file 2 — Table S1. Primer sequences. [file MOL2-18-44-s003.xlsx]

## Sheet: Sheet1
Supplemental Table S1: Primer sequences
Primers for sgRNA
RPTEC_RCJT1_SETD2_sgRNA	F: TAGAATATGATGACCCTCGT	PAM: CGG
	R: ACGAGGGTCATCATATTCTA
Primers for sanger sequencing
RTW345_346_SETD2_ex3	F: CCAGCCTTTTCTCTTTCAGGATTTT
	R: ACAGAGACCTAAGGACATCATCCTA
Primers for RT-qPCR
CDH1	F: CGAGAGCTACACGTTCACGG
	R: GGGTGTCGAGGGAAAAATAGG
MUC1	F: ATACCTACCATCCTATGAGCG
	R: CTGCTGGGTTTGTGTAAGAGA
DLG1	F: GCAGGAGGTACGGACAACC
	R: ATTGACCCGCAATCTTCCATC
TJP1	F: CAACATACAGTGACGCTTCACA
	R: CACTATTGACGTTTCCCCACTC
PATJ	F: GAGTGTAGCAGACAGGGATCA
	R: TGCTTTTTGTGTGGACTGGTT
MMP2	F: TGATCTTGACCAGAATACCATCGA
	R: GGCTTGCGAGGGAAGAAGTT
SNAI1	F: TCGGAAGCCTAACTACAGCGA
	R: AGATGAGCATTGGCAGCGAG
SNAI2	F: CGAACTGGACACACATACAGTG
	R: CTGAGGATCTCTGGTTGTGGT
TWIST1	F: TCAGCTACGCCTTCTCGGTCT
	R: CCTCCAGAGTCTCTAGACTGTCC
ZEB1	F: TTACACCTTTGCATACAGAACCC
	R: TTTACGATTACACCCAGACTGC
ZEB2	F: CACGATCCAGACCGCAATTA
	R: TCACTGCGCTGAAGGTACTC
SOX2	F: TACAGCATGTCCTACTCGCAG
	R: GAGGAAGAGGTAACCACAGGG
POU2F2(OCT2)	F: GGCCCAACTCATGTTGACG
	R: TGCTGAGGTAGCTGGAATAGATT
PRRX1	F: TTATCTCTCCTGGGGGACAG
	R: CTTCAGTCTCAGGTTGGCAA
WNT4	F: CTCCACACTCGACTCCTTGC
	R: CCGAAGAGATGGCGTACACG
CITED1	F: CCTCACCTGCGAAGGAGGA
	R: GGAGAGCCTATTGGAGATCCC
SALL1	F: CACTACTGCAACACATGTGG
	R: ATGTGAGTGCCCATGTGTAC
SIX2	F: CAGGTCAGCAACTGGTTCAAGA
	R: GGCTGTTAGAATTGGAGTTCTCG
RPL30	F: AAGGCAAAGCGAAATTGGTCA
	R: TGCCACTGTAGTGATGGACAC
B2M	F: TGCTCGCGCTACTCTCTCTTT
	R: TGTCGGATGGATGAAACCCAGA
RPL13A	F: GCCATCGTGGCTAAACAGGTA
	R: GTTGGTGTTCATCCGCTTGC
