# Supplementary material for: SETD2 loss in renal epithelial cells drives epithelial‐to‐mesenchymal transition in a TGF‐β‐independent manner
Source: Mol Oncol. 2023 Jul 17;18(1):44–61. doi: 10.1002/1878-0261.13487 (PMC10766198; doi:10.1002/1878-0261.13487)
Supplement: Supplementary file 3 — Table S2. Summary of sequencing quality. [file MOL2-18-44-s008.xlsx]

## Sheet: Sheet1
Supplemental Table S2: Summary of sequencing quality
ChIP-seq_H3K36me3	Sample	Total mapped Drosophila reads (n)	Total mapped human reads (n)	# of peaks (broad)
	RPTEC_WT_K36me3_rep1	2320377	43738798	90483
	RPTEC_WT_K36me3_rep2	2936506	36572499	86933
	RPTEC_E1(KO1)_K36me3_rep1	37749765	27601983	0
	RPTEC_E1(KO1)_K36me3_rep2	41436948	31351675	0
	RPTEC_G5(KO1)_K36me3_rep1	37560602	37025828	0
	RPTEC_G5(KO2)_K36me3_rep2	26638303	20071807	0
	RPTEC_G5C9(Rescue1)_K36me3_rep1	N/A	60281765	127314
	RPTEC_G5C9(Rescue1)_K36me3_rep2	N/A	48605041	145059
	RPTEC_G5D10(Rescue2)_K36me3_rep1	N/A	73376794	136739
	RPTEC_G5D10(Rescue2)_K36me3_rep2	N/A	50676461	154326
ATAC-seq	Sample	Total mapped reads (n)	# of peaks (narrow)
	WT_ATAC_1	119338543	213023
	WT_ATAC_2	81318362	197527
	WT_ATAC_3	84527007	199240
	E1(KO1)_ATAC_1	73957838	204531
	E1(KO1)_ATAC_2	91312836	215407
	E1(KO1)_ATAC_3	78711066	216563
	G5(KO2)_ATAC_1	78562722	220873
	G5(KO2)_ATAC_2	76069741	221347
	G5(KO2)_ATAC_3	105971172	255339
	G5-C9(Rescue1)_ATAC_1	91574562	229434
	G5-C9(Rescue1)_ATAC_2	84510278	214681
	G5-C9(Rescue1)_ATAC_3	110869411	208726
	G5-D10(Rescue2)_ATAC_1	127617662	266011
	G5-D10(Rescue2)_ATAC_2	107278986	235454
	G5-D10(Rescue2)_ATAC_3	84039594	209372
