# Supplementary material for: SETD2 loss in renal epithelial cells drives epithelial‐to‐mesenchymal transition in a TGF‐β‐independent manner
Source: Mol Oncol. 2023 Jul 17;18(1):44–61. doi: 10.1002/1878-0261.13487 (PMC10766198; doi:10.1002/1878-0261.13487)
Supplement: Supplementary file 4 — Table S3. Subset of TCGA KIRC samples used in this study. [file MOL2-18-44-s002.xlsx]

## Sheet: Sheet 1
Supplemental Table S3: Subset of TCGA KIRC samples used in this study
TCGA_ID	SETD2_expr	MUT	CN	CN_logR	CN_bin	stat_CN_MUT	stat_CN_MUT_bin	pathologic_M
TCGA-A3-3311	10.7623	1	-1	-0.498	TRUE	Mutated+CN loss	Altered	M0
TCGA-A3-3358	9.73849	1	-1	-0.515	TRUE	Mutated+CN loss	Altered	M0
TCGA-A3-3367	10.2704	1	-1	-0.688	TRUE	Mutated+CN loss	Altered	M0
TCGA-A3-3383	8.94437	1	-1	-0.604	TRUE	Mutated+CN loss	Altered	M0
TCGA-AK-3455	9.54203	1	-1	-0.56	TRUE	Mutated+CN loss	Altered	M0
TCGA-B0-4718	11.022	1	-1	-0.75	TRUE	Mutated+CN loss	Altered	M0
TCGA-B0-4811	9.86651	1	-1	-0.134	TRUE	Mutated+CN loss	Altered	M0
TCGA-B0-4814	9.72636	1	-2	-0.638	TRUE	Mutated+CN loss	Altered	M1
TCGA-B0-4837	9.88966	1	-1	-0.582	TRUE	Mutated+CN loss	Altered	M0
TCGA-B0-5121	10.0715	1	-2	-0.597	TRUE	Mutated+CN loss	Altered	M0
TCGA-B0-5399	10.1361	1	-1	-0.555	TRUE	Mutated+CN loss	Altered	M0
TCGA-B0-5402	10.091	1	-1	-0.598	TRUE	Mutated+CN loss	Altered	M0
TCGA-A3-3317	10.635	0	-1	-0.411	TRUE	CN loss only	Altered	M0
TCGA-A3-3323	10.6371	0	-1	-0.543	TRUE	CN loss only	Altered	M0
TCGA-A3-3326	10.0385	0	-2	-0.527	TRUE	CN loss only	Altered	M0
TCGA-A3-3347	10.6023	0	-1	-0.126	TRUE	CN loss only	Altered	M0
TCGA-A3-3349	10.4151	0	-2	-0.421	TRUE	CN loss only	Altered	M0
TCGA-A3-3357	9.9887	0	-1	-0.514	TRUE	CN loss only	Altered	M0
TCGA-A3-3362	10.2703	0	-2	-0.457	TRUE	CN loss only	Altered	M0
TCGA-A3-3365	10.1267	0	-1	-0.39	TRUE	CN loss only	Altered	M0
TCGA-A3-3370	10.5432	0	-1	-0.383	TRUE	CN loss only	Altered	M0
TCGA-A3-3372	10.6447	0	-1	-0.402	TRUE	CN loss only	Altered	M0
TCGA-A3-3373	10.0202	0	-1	-0.512	TRUE	CN loss only	Altered	M0
TCGA-A3-3380	9.88006	0	-1	-0.565	TRUE	CN loss only	Altered	M0
