# Supplementary material for: SETD2 loss in renal epithelial cells drives epithelial‐to‐mesenchymal transition in a TGF‐β‐independent manner
Source: Mol Oncol. 2023 Jul 17;18(1):44–61. doi: 10.1002/1878-0261.13487 (PMC10766198; doi:10.1002/1878-0261.13487)
Supplement: Supplementary file 5 — Table S4. RPTEC TGF‐β and SETD2 KO differentially expressed genes. [file MOL2-18-44-s007.xlsx]

## Sheet: expression_setd2_tgfb_overlap_h
Supplemental Table S4: RPTEC TGFb and SETD2 KO differentially expressed genes
ENS_ID	KO1_A	KO1_B	KO2_A	KO2_B	WT_A	WT_B	WT_TGF72h_A	WT_TGF72h_B	symbol	entrez
ENSG00000000460	10.1365	10.1107	10.0494	9.97565	10.4242	10.4727	10.1831	10.1417	C1orf112	55732
ENSG00000000971	11.4084	11.4779	11.7384	11.7508	9.75642	9.69637	9.6214	9.6214	CFH	3075
ENSG00000003137	10.2156	10.183	10.3201	10.4146	9.82726	9.80837	10.0585	10.0747	CYP26B1	56603
ENSG00000003436	11.2975	11.329	11.3726	11.6075	10.3453	10.4756	10.0881	10.0666	TFPI	7035
ENSG00000003989	15.1035	15.0303	14.8234	14.9449	10.4465	10.2386	10.8993	10.9121	SLC7A2	6542
ENSG00000005238	11.8454	11.6866	12.1639	12.1852	11.3189	11.0488	12.0195	12.022	FAM214B	80256
ENSG00000005471	10.7523	10.7263	10.4519	10.6888	9.75398	9.76572	9.92285	9.94315	ABCB4	5244
ENSG00000006118	13.377	13.2253	13.8548	13.7545	12.8588	12.4242	13.7753	13.6444	TMEM132A	54972
ENSG00000006468	10.7684	10.8597	10.784	10.7831	9.76659	9.75593	10.0187	9.83054	ETV1	2115
ENSG00000006625	10.0443	10.0014	9.95576	9.94787	10.3424	10.369	10.1387	10.1272	GGCT	79017
ENSG00000006634	10.1139	10.228	9.95428	9.9919	10.6386	10.7383	10.3918	10.3721	DBF4	10926
ENSG00000011052	10.3866	10.3605	10.6277	10.7343	10.229	10.1712	10.4407	10.4481	NME1-NME2	654364
ENSG00000011332	9.786	9.71913	9.72911	9.78692	9.84316	9.97743	9.77075	9.7687	DPF1	8193
ENSG00000011426	10.5377	10.7159	10.3584	10.4819	11.723	12.0045	10.7504	10.5438	ANLN	54443
ENSG00000011465	16.5788	16.5395	17.8142	17.7345	10.7124	10.4774	11.1928	11.208	DCN	1634
ENSG00000012048	10.3299	10.1653	10.1049	10.6249	10.7177	10.9989	10.2948	10.3297	BRCA1	672
ENSG00000013297	9.83969	9.85822	9.83788	9.92097	9.73625	9.734	9.85323	9.78006	CLDN11	5010
ENSG00000013583	9.93043	9.91372	9.88522	9.98716	9.79084	9.76753	9.89265	9.86041	HEBP1	50865
ENSG00000013588	10.8969	11.0321	11.0089	11.1038	12.2179	12.6797	11.1273	10.8928	GPRC5A	9052
ENSG00000013810	10.108	9.96259	10.0341	9.97365	10.5126	10.7021	10.1307	10.1308	TACC3	10460
ENSG00000014138	9.98253	9.92842	10.0101	9.83647	10.4769	10.4747	10.1035	10.1905	POLA2	23649
ENSG00000019186	9.86652	9.79143	10.3604	10.2461	9.76969	9.70985	9.86875	9.83684	CYP24A1	1591
ENSG00000020181	10.2372	10.2234	10.2024	10.1482	10.0425	9.86994	10.5014	10.4942	ADGRA2	25960
ENSG00000023839	10.1159	9.99473	9.99091	10.1724	9.84017	9.94382	9.77466	9.77439	ABCC2	1244
ENSG00000024526	10.3656	10.4051	9.92908	10.114	10.8673	10.9985	10.3574	10.4039	DEPDC1	55635
ENSG00000027869	10.0367	9.94558	10.0107	10.1431	9.79624	9.71602	10.0392	9.97453	SH2D2A	9047
ENSG00000028277	11.7999	11.5894	12.3	12.2443	9.95214	10.4248	10.0047	9.95967	POU2F2	5452
ENSG00000034677	9.90744	10.0418	9.95707	9.8778	10.1384	10.3236	9.96585	9.89117	RNF19A	25897
ENSG00000042832	9.98661	9.88278	10.1283	9.95528	9.74406	9.64653	9.70412	9.8462	TG	7038
ENSG00000047457	9.8492	9.8729	10.9146	11.1471	9.73287	9.68028	9.6214	9.6214	CP	1356
ENSG00000048471	9.83742	9.78563	9.77389	9.74461	9.93464	9.96374	9.71867	9.69968	SNX29	92017
ENSG00000049130	10.063	10.0766	9.90548	9.97752	12.2882	12.3558	10.4172	10.5088	KITLG	4254
ENSG00000049192	9.92484	9.87923	9.7753	9.6214	10.4174	10.2957	11.0755	11.1159	ADAMTS6	11174
ENSG00000050730	9.93102	9.93966	10.0964	9.91635	9.6214	9.6214	9.69816	9.7059	TNIP3	79931
ENSG00000051128	10.5287	10.5486	10.6089	10.6943	10.2302	10.1161	10.4162	10.3843	HOMER3	9454
ENSG00000051180	9.85874	9.97212	9.8109	9.6214	10.0951	10.2274	9.80189	9.95661	RAD51	5888
ENSG00000051523	10.7531	10.4963	10.7976	10.9798	10.183	10.217	10.4395	10.4412	CYBA	1535
ENSG00000059804	10.0272	9.95624	9.91389	9.98971	9.81242	9.77393	9.69818	9.7081	SLC2A3	6515
ENSG00000061918	10.568	10.6565	10.2154	10.2138	11.5822	11.6932	10.677	10.6411	GUCY1B1	2983
ENSG00000062282	9.7901	10.1353	10.0115	10.1585	9.6214	9.66544	9.6214	9.94468	DGAT2	84649
ENSG00000064199	10.1926	10.2004	10.1078	10.1348	10.475	10.5463	10.2178	10.2685	SPA17	53340
ENSG00000065328	10.0285	9.87704	9.8127	9.87477	10.3127	10.5308	10.0061	9.96419	MCM10	55388
ENSG00000065618	9.6214	9.6772	9.6214	9.6214	10.0384	10.0413	9.75355	9.6214	COL17A1	1308
ENSG00000066279	9.89641	10.0606	9.81749	9.82798	10.3159	10.2965	9.97992	10.0019	ASPM	259266
ENSG00000066468	9.87815	9.91926	9.78435	9.76662	10.5649	10.7003	9.7558	9.7155	FGFR2	2263
ENSG00000068024	10.5678	10.8123	10.4644	10.4783	10.1318	10.2003	10.4109	10.4498	HDAC4	9759
ENSG00000068489	10.7833	10.8195	10.3599	10.4401	11.4613	11.8153	10.8327	11.1476	PRR11	55771
ENSG00000068781	9.9574	10.0243	9.98435	10.0767	9.7206	9.76137	9.6214	9.6214	STON1-GTF2A1L	286749
ENSG00000070404	9.78195	9.79184	9.77913	9.76899	9.91651	9.87455	10.1064	10.0431	FSTL3	10272
ENSG00000070540	10.7501	10.8272	11.1374	11.1758	10.1883	10.1883	10.3997	10.5609	WIPI1	55062
ENSG00000070614	10.7239	10.7214	10.701	10.6626	10.2113	10.5039	10.7187	10.6275	NDST1	3340
ENSG00000071282	10.9465	10.9287	10.3412	10.4007	12.088	11.6727	12.6251	12.6861	LMCD1	29995
ENSG00000072163	10.8348	10.8299	10.9117	10.9556	10.5739	10.3633	11.187	11.0439	LIMS2	55679
ENSG00000072571	9.94144	10.1112	10.0083	9.96638	10.5254	10.618	9.92063	9.8969	HMMR	3161
ENSG00000073417	10.428	10.5925	10.1636	10.5421	10.0817	10.0982	10.3484	10.2627	PDE8A	5151
ENSG00000073605	10.1051	10.1368	10.1459	10.1894	10.0324	9.81145	10.1514	10.1517	GSDMB	55876
ENSG00000073910	10.2275	10.2214	10.2434	10.1641	9.83452	9.98604	9.74191	9.7355	FRY	10129
ENSG00000074410	11.0044	10.7943	13.1719	13.2136	9.84116	9.77346	9.93955	10.0075	CA12	771
ENSG00000074416	14.166	13.9992	14.6809	14.7826	12.2668	12.6406	11.7749	11.6868	MGLL	11343
ENSG00000074755	10.1898	10.1901	10.1032	10.3183	9.91935	10.0828	10.2473	10.1682	ZZEF1	23140
ENSG00000075218	9.78392	9.77376	9.76331	9.81705	10.0233	10.091	9.8128	9.83265	GTSE1	51512
ENSG00000075223	10.8377	10.5593	11.9017	11.4082	10.04	10.4177	10.7179	10.4558	SEMA3C	10512
ENSG00000075239	10.9633	10.8972	10.8357	10.7126	11.5307	11.6066	11.0494	11.0305	ACAT1	38
ENSG00000075399	10.1031	9.99578	9.9663	10.154	9.80295	9.83073	10.0961	9.99559	VPS9D1	9605
ENSG00000075702	9.79131	9.90275	9.88032	9.9069	10.1378	10.1228	9.80034	9.85214	WDR62	284403
ENSG00000076382	9.83456	9.77864	9.67414	9.74106	9.96299	10.033	9.82923	9.85124	SPAG5	10615
ENSG00000076706	10.1982	10.1277	10.345	10.1686	9.98682	10.0836	10.3898	10.3052	MCAM	4162
ENSG00000076770	10.1729	10.2428	10.0141	10.1237	10.3993	10.4249	10.2688	10.0723	MBNL3	55796
ENSG00000076864	10.1321	10.2147	9.94553	10.0223	10.4334	10.2998	10.7873	10.6386	RAP1GAP	5909
ENSG00000077147	10.6505	10.6122	10.5978	10.4871	10.1716	10.1596	10.4434	10.4957	TM9SF3	56889
ENSG00000077152	10.1746	10.2348	10.2197	10.1873	10.7536	10.8375	10.4341	10.4778	UBE2T	29089
ENSG00000077312	9.98839	10.0255	9.8427	9.89227	10.0726	10.2027	9.96473	10.013	SNRPA	6626
ENSG00000079308	12.1331	12.0468	12.7148	12.8863	11.8291	11.3998	13.4162	13.1523	TNS1	7145
ENSG00000079616	10.6707	10.6147	10.7316	10.3685	11.5394	11.8377	10.8827	10.8398	KIF22	3835
ENSG00000080819	9.88687	9.97179	10.0013	9.91423	9.76601	9.80311	9.92924	9.90097	CPOX	1371
ENSG00000080823	10.2985	10.3526	10.4398	10.4788	10.8279	10.9622	10.5537	10.4256	MOK	5891
ENSG00000080839	10.0901	10.1962	10.0239	10.0571	10.4844	10.6028	10.1744	10.3645	RBL1	5933
ENSG00000081041	10.0998	10.0584	10.426	10.4312	9.86173	9.88644	9.76793	9.81442	CXCL2	2920
ENSG00000081087	10.3236	10.0701	10.3864	10.2721	10.0948	9.90923	10.2021	10.3378	OSTM1	28962
ENSG00000082482	10.3111	10.265	10.0636	10.0058	9.7393	9.8357	9.72364	9.6214	KCNK2	3776
ENSG00000084636	11.0999	11.0112	11.7975	11.8325	9.93084	9.69829	10.1735	10.3236	COL16A1	1307
ENSG00000085117	12.1934	11.9428	12.7968	12.6619	10.8062	10.5619	11.4275	11.2714	CD82	3732
ENSG00000085563	10.5665	10.5089	10.1939	10.2494	11.7277	11.963	11.1578	11.0165	ABCB1	5243
ENSG00000085831	10.3007	10.1542	9.97666	10.0125	10.6267	10.6536	10.3413	10.2835	TTC39A	22996
ENSG00000086991	9.98405	9.96264	10.0136	9.92859	10.3132	10.0848	10.5775	10.5726	NOX4	50507
ENSG00000087245	13.7659	13.8344	13.2237	13.0968	12.2394	10.9004	13.4742	13.4832	MMP2	4313
ENSG00000087494	9.98692	10.0245	9.94249	9.9432	10.4854	10.1555	10.7966	10.9786	PTHLH	5744
ENSG00000087586	10.5718	10.5323	10.5222	10.2926	11.5604	11.7196	10.6504	10.659	AURKA	6790
ENSG00000088726	9.68027	9.6214	9.6214	9.6214	9.96436	10.0392	9.8164	9.77802	TMEM40	55287
ENSG00000089505	10.0432	9.98142	10.1796	10.1088	9.94169	9.91726	10.1124	10.1715	CMTM1	113540
ENSG00000089685	10.114	9.9883	9.98488	10.1437	10.618	10.6662	10.0792	10.069	BIRC5	332
ENSG00000090615	10.036	9.88372	10.109	9.95736	9.68964	9.80545	10.1299	9.94799	GOLGA3	2802
ENSG00000091262	10.384	10.4439	10.4728	10.5227	10.1936	10.1942	9.99871	9.99884	ABCC6	368
ENSG00000091536	9.90924	9.74769	9.72787	9.74454	9.6214	9.6214	9.81909	9.71293	MYO15A	51168
ENSG00000092036	10.617	10.7332	10.3027	10.2139	11.0359	11.146	10.5554	10.5678	HAUS4	54930
ENSG00000092096	10.1371	10.0298	10.202	10.2536	10.02	9.81672	10.3085	10.1793	SLC22A17	51310
ENSG00000092421	10.1487	10.183	10.1588	10.2161	11.3885	11.9482	11.0546	10.9305	SEMA6A	57556
ENSG00000092470	9.98996	9.94999	10.002	10.0921	10.2343	10.4306	9.94893	10.0088	WDR76	79968
ENSG00000092621	10.7548	10.8177	10.6587	10.5428	11.0887	11.2395	10.2749	10.4518	PHGDH	26227
ENSG00000093009	10.0359	10.047	10.014	9.91427	10.4503	10.6253	10.154	10.0773	CDC45	8318
ENSG00000094804	10.0213	9.99888	10.1076	9.95595	10.5122	10.6103	10.2449	10.2725	CDC6	990
ENSG00000095203	10.422	10.4483	10.5187	10.5616	10.0881	10.1743	9.87692	9.91443	EPB41L4B	54566
ENSG00000095303	10.8918	10.7969	10.5864	10.5557	10.225	10.1946	9.86282	9.9908	PTGS1	5742
ENSG00000095587	9.9948	10.0149	9.8025	9.97192	10.2533	10.0258	10.4336	10.4206	TLL2	7093
ENSG00000099139	10.4321	10.3617	10.2818	10.2651	12.1238	12.4442	11.1348	11.0376	PCSK5	5125
ENSG00000099250	11.5907	11.5233	11.9118	12.4809	10.874	10.7926	10.4698	10.3744	NRP1	8829
ENSG00000099625	10.1914	10.1806	10.517	10.3987	10.0432	9.92478	10.253	10.2518	CBARP	255057
ENSG00000099785	10.8527	10.7936	11.0169	10.9403	10.4562	10.4094	10.751	10.7708	MARCHF2	51257
ENSG00000100033	9.90576	9.88763	9.84224	9.6214	10.1411	10.0947	9.83204	9.81236	PRODH	5625
ENSG00000100206	9.73739	9.67099	9.71451	9.6214	9.80465	9.98688	9.72489	9.69632	DMC1	11144
ENSG00000100297	10.587	10.5392	10.4039	10.6231	11.0365	11.4317	10.4818	10.5852	MCM5	4174
ENSG00000100311	10.641	10.737	10.4828	10.2119	13.2447	12.4435	14.5151	14.5097	PDGFB	5155
ENSG00000100526	9.76693	10.0582	9.77309	10.0106	10.3708	10.5614	9.94925	10.0742	CDKN3	1033
ENSG00000100628	10.9912	10.9635	11.1375	10.9534	10.0191	9.9996	9.8304	9.84177	ASB2	51676
ENSG00000100867	9.6214	9.6714	9.6214	9.6214	10.1703	9.67373	10.6143	10.656	DHRS2	10202
ENSG00000100979	10.5736	10.4075	10.1309	10.157	9.92435	9.92254	9.71356	9.6214	PLTP	5360
ENSG00000100985	9.7615	9.73579	9.6214	9.6214	11.2637	10.9587	11.8834	11.9802	MMP9	4318
ENSG00000101049	9.9596	10.0203	9.99161	9.88051	10.4222	10.5455	9.9998	9.99818	SGK2	10110
ENSG00000101057	9.6214	9.6214	9.6214	9.6214	10.0404	9.97081	9.6214	9.75727	MYBL2	4605
ENSG00000101187	10.9066	10.6373	12.0478	11.7784	10.1827	10.2319	10.003	10.0617	SLCO4A1	28231
ENSG00000101198	9.75224	9.84368	9.70486	9.6214	10.0704	9.93601	10.5242	10.3726	NKAIN4	128414
ENSG00000101220	10.3813	10.4294	10.2969	10.2136	10.8258	10.8626	10.5251	10.4191	C20orf27	54976
ENSG00000101333	12.6632	12.8016	11.7956	11.6821	13.1649	13.3577	12.2329	12.2865	PLCB4	5332
ENSG00000101335	9.71328	9.77149	9.7445	9.77955	9.95572	9.80417	10.1981	10.169	MYL9	10398
ENSG00000101384	10.6241	10.7201	10.1368	10.163	13.6634	12.509	15.0169	14.9278	JAG1	182
ENSG00000101417	9.81239	9.80724	9.8676	9.86983	9.96267	10.0425	9.89775	9.87639	PXMP4	11264
ENSG00000101605	10.0134	10.0101	10.0418	9.95693	9.82962	9.69713	9.96714	9.86611	MYOM1	8736
ENSG00000101638	10.0034	9.9919	10.0198	9.91105	9.74404	9.79607	9.6214	9.65148	ST8SIA5	29906
ENSG00000101773	9.90084	10.0787	9.96596	9.80013	10.239	10.4567	10.0399	10.1255	RBBP8	5932
ENSG00000101868	10.3937	10.3506	10.2344	10.2886	10.6856	10.7762	10.4199	10.2913	POLA1	5422
ENSG00000101938	10.1214	10.1433	10.436	10.4121	9.82462	9.89536	9.71217	9.74594	CHRDL1	91851
ENSG00000101945	10.2325	10.211	10.1745	10.1159	10.618	10.7003	10.3742	10.2909	SUV39H1	6839
ENSG00000101977	9.7141	9.74481	9.72427	9.75674	9.6214	9.6214	9.72423	9.76344	MCF2	4168
ENSG00000102172	10.0946	9.92929	9.94512	9.79283	10.2043	10.2096	9.90982	10.0552	SMS	6611
ENSG00000102384	10.0912	10.1367	9.91875	9.94359	10.6993	10.7477	10.2598	10.1766	CENPI	2491
ENSG00000103044	10.5727	10.4167	11.2409	11.0095	9.86351	9.95567	9.7033	9.70214	HAS3	3038
ENSG00000103316	10.5737	10.6727	10.3331	10.1885	9.71226	9.85149	9.6214	9.6214	CRYM	1428
ENSG00000103449	12.7669	12.6498	12.8889	12.8628	11.7146	12.0575	11.3531	11.19	SALL1	6299
ENSG00000103489	9.75999	9.71801	9.74589	9.78275	9.6214	9.6214	9.81965	9.66988	XYLT1	64131
ENSG00000103569	11.2108	11.1577	10.9327	10.9517	9.72215	9.6214	9.67059	9.79836	AQP9	366
ENSG00000104081	11.704	11.8253	11.6693	11.6156	11.4767	10.6215	12.165	12.0349	BMF	90427
ENSG00000104213	10.9001	10.7779	10.478	10.5072	9.70573	9.77109	9.86116	9.7973	PDGFRL	5157
ENSG00000104419	12.3001	12.0076	13.0671	12.8914	11.7033	11.9131	10.8876	10.8785	NDRG1	10397
ENSG00000104497	10.0372	10.099	10.1021	10.2513	9.94945	9.96756	10.089	10.1173	SNX16	64089
ENSG00000104738	11.1236	11.519	10.9234	11.1661	11.9997	12.1582	10.975	10.9907	MCM4	4173
ENSG00000104889	10.208	10.2098	10.0264	9.97805	10.771	11.0145	10.3353	10.2696	RNASEH2A	10535
ENSG00000105486	10.1095	9.94911	10.2771	10.4304	10.8199	10.5693	10.2596	10.2298	LIG1	3978
ENSG00000105509	9.74709	9.78946	9.96597	10.0227	9.6214	9.6214	9.78497	9.79023	HAS1	3036
ENSG00000105520	11.005	10.8716	11.6296	11.3804	10.6298	10.4751	10.9645	10.9071	PLPPR2	64748
ENSG00000105656	9.90274	9.86796	10.0975	10.0518	9.6214	9.6214	9.97229	9.85274	ELL	8178
ENSG00000105711	9.92252	9.8537	10.0198	10.003	9.68269	9.66075	9.73947	9.74441	SCN1B	6324
ENSG00000105855	10.4312	10.4886	10.7484	10.9542	9.82491	10.1547	9.83502	9.81424	ITGB8	3696
ENSG00000106034	10.2016	10.157	10.2451	10.3538	9.68613	9.68902	9.8003	9.73259	CPED1	79974
ENSG00000106089	10.3816	10.3879	10.3667	10.4151	10.244	9.99968	10.2461	10.4784	STX1A	6804
ENSG00000106268	10.2481	10.245	10.078	10.0366	10.4232	10.4766	10.1006	10.1314	NUDT1	4521
ENSG00000106366	12.6782	12.7541	14.1796	13.9843	16.0136	14.8922	17.2398	17.2809	SERPINE1	5054
ENSG00000106462	10.468	10.4861	10.5228	10.5683	11.066	11.1649	10.6544	10.6813	EZH2	2146
ENSG00000106804	9.95338	9.9085	9.84856	9.89236	10.0231	10.2624	9.9327	9.88407	C5	727
ENSG00000106976	10.7618	10.8092	10.8431	10.8959	10.4955	10.3749	11.1049	11.0797	DNM1	1759
ENSG00000106991	10.0354	10.0587	10.106	10.2786	9.76139	9.72631	9.82833	9.83531	ENG	2022
ENSG00000107164	9.8322	10.0286	9.9461	9.94535	9.82145	9.79608	9.99747	9.97622	FUBP3	8939
ENSG00000107331	10.3656	10.3235	10.274	10.8352	10.1709	10.0698	10.4948	10.6436	ABCA2	20
ENSG00000107562	14.5637	14.443	14.7408	14.7771	10.068	9.75708	10.3706	10.3071	CXCL12	6387
ENSG00000107611	10.3649	10.1906	10.5419	10.2523	9.92474	9.81339	10.0265	9.99126	CUBN	8029
ENSG00000107731	10.0752	10.0714	10.1257	10.2172	9.785	9.68893	10.0309	9.87209	UNC5B	219699
ENSG00000108515	10.1223	10.2348	10.0422	9.99421	9.95188	9.84649	10.0663	10.0716	ENO3	2027
ENSG00000108684	9.82223	10.047	9.8084	9.91636	10.1491	10.2998	9.96194	9.8761	ASIC2	40
ENSG00000108691	13.3079	13.1501	14.3242	14.1521	11.4547	10.9162	12.2284	12.1863	CCL2	6347
ENSG00000109805	10.0796	10.1656	10.0065	9.96851	10.7333	10.8538	9.92601	10.1927	NCAPG	64151
ENSG00000110002	10.7421	10.7816	10.4752	10.2813	11.0533	11.0052	10.5941	10.5709	VWA5A	4013
ENSG00000110195	9.94848	10.0242	9.6214	9.6214	11.4801	11.5601	10.546	10.4921	FOLR1	2348
ENSG00000110848	10.4429	10.4039	10.213	10.3271	9.84916	9.72235	9.90671	9.93043	CD69	969
ENSG00000111052	10.4739	10.5785	10.2082	10.0295	9.76406	9.84208	9.7181	9.70877	LIN7A	8825
ENSG00000111206	10.6314	10.5667	10.4391	10.3983	11.6727	12.0127	10.8894	10.7754	FOXM1	2305
ENSG00000111247	9.95117	9.85781	9.93109	9.88826	10.6546	10.7343	10.1745	10.1397	RAD51AP1	10635
ENSG00000111319	9.90044	9.89095	9.78744	9.93861	10.249	10.3097	9.81915	9.91903	SCNN1A	6337
ENSG00000111335	10.4451	10.5255	10.4294	10.929	9.83578	9.84711	9.72452	9.68137	OAS2	4939
ENSG00000111344	9.77326	9.75859	9.70126	9.76918	10.3208	10.2124	9.8002	9.94854	RASAL1	8437
ENSG00000111445	10.0541	10.061	10.1197	10.151	9.89143	9.97997	9.85369	9.83883	RFC5	5985
ENSG00000111602	10.7611	10.7274	10.8292	10.715	11.3159	11.5128	10.7124	10.7356	TIMELESS	8914
ENSG00000111665	10.2283	10.2183	10.1479	10.0945	11.2764	11.5818	10.4402	10.3928	CDCA3	83461
ENSG00000111711	10.3081	10.3009	10.3636	10.2961	9.99233	10.1042	10.3161	10.1987	GOLT1B	51026
ENSG00000111846	10.6513	10.6625	10.4876	10.3741	11.4924	11.5773	10.5308	10.6126	GCNT2	2651
ENSG00000112096	17.1106	16.9575	17.6908	17.6915	13.0466	13.1889	12.1566	12.0873	SOD2	6648
ENSG00000112303	10.0998	10.0212	10.1897	10.1019	9.75785	9.75266	9.66166	9.68907	VNN2	8875
ENSG00000112312	10.1537	9.98922	9.90261	9.96186	10.5981	10.6229	10.257	10.2055	GMNN	51053
ENSG00000112511	9.90146	9.86512	9.9621	10.0269	9.71863	9.83005	9.9026	9.96029	PHF1	5252
ENSG00000112699	9.9227	10.0537	9.85433	9.72383	10.3526	10.1315	10.6807	10.5756	GMDS	2762
ENSG00000112759	10.4666	10.3977	10.3432	10.3211	11.2784	10.41	11.9464	11.8696	SLC29A1	2030
ENSG00000112769	10.4418	10.4995	10.7004	10.4729	10.9805	11.0399	10.3039	10.0022	LAMA4	3910
ENSG00000112796	10.0768	10.1144	9.97536	9.90889	9.76707	9.74433	9.6214	9.6214	ENPP5	59084
ENSG00000112852	10.3494	10.26	10.3732	10.4889	10.0288	9.97995	10.1649	10.1843	PCDHB2	56133
ENSG00000113083	11.658	11.5409	11.5714	11.5689	10.8394	10.7205	11.1961	11.3519	LOX	4015
ENSG00000113249	9.95903	10.0136	9.97092	9.94822	11.2532	11.6287	10.1837	10.1445	HAVCR1	26762
ENSG00000113319	10.4459	10.5461	10.63	10.6064	10.2933	10.0931	10.5123	10.5342	RASGRF2	5924
ENSG00000113368	10.171	10.309	9.93502	10.0476	10.7972	10.8453	10.1891	10.0459	LMNB1	4001
ENSG00000113578	10.0027	10.18	9.84508	9.85179	10.986	10.6516	11.5393	11.5428	FGF1	2246
ENSG00000113810	10.249	10.4447	9.81127	10.1487	10.9979	11.0097	10.3762	10.3948	SMC4	10051
ENSG00000114251	13.7626	13.7004	14.4945	14.6984	11.2007	10.6607	11.9307	11.9959	WNT5A	7474
ENSG00000114268	10.2312	10.1897	10.408	10.4648	10.094	9.90352	10.3695	10.3344	PFKFB4	5210
ENSG00000114346	11.7045	11.7002	11.5226	11.4492	12.3628	12.5528	11.5241	11.6182	ECT2	1894
ENSG00000114491	10.4145	10.3992	10.5003	10.3204	10.9242	10.8758	10.4975	10.5478	UMPS	7372
ENSG00000114737	10.0166	9.9715	9.80575	9.69263	10.1483	10.2132	9.96274	10.0373	CISH	1154
ENSG00000114841	10.5414	10.4286	10.2765	10.2891	9.80428	9.91689	10.1296	9.94236	DNAH1	25981
ENSG00000115008	12.2674	12.1038	13.0192	12.884	9.96816	9.90088	10.0392	10.101	IL1A	3552
ENSG00000115041	11.4891	11.4638	11.3106	11.259	10.4753	10.75	10.1209	10.1076	KCNIP3	30818
ENSG00000115163	9.96331	9.84533	9.6214	9.6214	10.2172	10.0351	9.84942	9.92859	CENPA	1058
ENSG00000115165	9.80711	9.74756	9.8588	9.85897	9.7268	9.68543	9.82023	9.82731	CYTIP	9595
ENSG00000115363	10.614	10.5153	11.0767	11.0327	10.4576	10.1965	10.9177	11.0065	EVA1A	84141
ENSG00000115414	20.8527	20.8633	21.097	21.2232	19.3803	17.4405	20.6697	20.6471	FN1	2335
ENSG00000115461	9.6214	9.6214	9.6214	9.6214	9.76259	9.70863	10.0179	9.98749	IGFBP5	3488
ENSG00000115525	10.5851	10.566	10.5169	10.4263	10.0903	9.95857	10.2974	10.2998	ST3GAL5	8869
ENSG00000115594	11.1295	11.174	11.565	11.7181	10.0205	10.0046	9.75049	9.6214	IL1R1	3554
ENSG00000115616	10.0082	10.1019	9.81509	9.77196	9.71206	9.70449	9.81037	9.79181	SLC9A2	6549
ENSG00000115758	12.2106	12.2203	12.6802	12.5583	10.8267	10.8368	10.3801	10.5052	ODC1	4953
ENSG00000115919	12.3014	12.1512	13.3295	13.1844	9.76355	9.85946	9.6214	9.6214	KYNU	8942
ENSG00000116141	10.3247	10.2479	10.2434	10.1326	9.67722	9.6214	9.71775	9.80723	MARK1	4139
ENSG00000116667	10.2534	10.3428	10.0382	10.31	10.0482	10.0171	9.84301	9.89727	C1orf21	81563
ENSG00000116675	10.083	10.1232	9.91753	10.0445	10.7695	10.9485	10.4131	10.2653	DNAJC6	9829
ENSG00000116701	9.93917	9.95896	9.72907	9.6214	10.5178	10.03	11.0637	11.0536	NCF2	4688
ENSG00000116717	9.87057	9.95097	9.79715	9.82713	10.0774	9.9601	10.2411	10.2206	GADD45A	1647
ENSG00000116729	10.4654	10.4126	10.0958	10.6095	10.1439	10.0455	10.4688	10.2623	WLS	79971
ENSG00000117009	9.77148	9.83797	9.83366	9.94247	10.3765	10.2004	9.84414	9.90699	KMO	8564
ENSG00000117122	10.9917	10.9997	10.8628	10.8312	10.2833	10.0535	10.646	10.6283	MFAP2	4237
ENSG00000117399	10.0444	10.124	9.6214	9.6214	10.3724	10.4854	9.93143	10.0789	CDC20	991
ENSG00000117472	9.97543	10.0394	9.87854	9.83427	10.6313	10.7821	10.047	10.1113	TSPAN1	10103
ENSG00000117632	11.9615	12.0608	11.3873	11.1244	12.9044	12.8107	11.7767	12.0139	STMN1	3925
ENSG00000117650	9.89148	9.94708	9.75913	9.99463	10.2182	10.3873	9.86818	9.9717	NEK2	4751
ENSG00000117724	9.79893	9.99288	9.74272	9.89057	10.1869	10.2439	10.0324	9.89966	CENPF	1063
ENSG00000117984	13.0545	12.1612	12.1538	12.2741	11.8993	11.4232	11.0999	11.0454	CTSD	1509
ENSG00000118432	10.0555	10.0781	9.85134	10.0022	10.3407	10.5444	9.9635	9.90959	CNR1	1268
ENSG00000118507	9.94565	10.0028	9.88692	9.86726	10.2742	10.1955	9.90267	10.0435	AKAP7	9465
ENSG00000118785	12.6342	12.7159	11.5121	11.4051	12.8475	12.9077	12.0695	12.1048	SPP1	6696
ENSG00000119125	11.4664	11.4267	12.1696	12.3425	10.2129	10.1998	9.96259	9.94489	GDA	9615
ENSG00000119403	10.449	10.3434	10.3763	10.343	10.9976	11.0528	10.3976	10.5358	PHF19	26147
ENSG00000119681	10.2983	10.3911	10.2935	10.5562	9.96234	9.89766	10.7963	10.6055	LTBP2	4053
ENSG00000119714	10.4702	10.2852	11.0123	10.7991	9.93717	9.86662	10.1509	10.4243	GPR68	8111
ENSG00000119777	10.4189	10.3349	10.4077	10.566	10.0828	10.0389	10.398	10.3558	TMEM214	54867
ENSG00000119922	10.2803	10.2774	9.85352	9.95075	10.5981	10.6397	10.2043	10.2302	IFIT2	3433
ENSG00000120322	9.87034	9.90203	9.88972	9.84566	9.71917	9.74635	9.79776	9.81409	PCDHB8	56128
ENSG00000120327	9.99704	10.0384	9.90402	9.9427	9.84473	9.8058	9.88979	9.93327	PCDHB14	56122
ENSG00000120802	11.1333	11.1452	10.8364	10.8195	12.2958	12.3898	11.4896	11.621	TMPO	7112
ENSG00000120820	10.2341	10.2509	10.0272	10.0671	10.4402	10.4338	10.0901	10.1438	GLT8D2	83468
ENSG00000121039	10.3372	10.2238	10.8361	10.5258	9.97978	9.9536	9.73381	9.73958	RDH10	157506
ENSG00000121152	10.1848	10.1295	9.98811	10.1103	11.0096	11.2746	10.4714	10.4189	NCAPH	23397
ENSG00000121211	9.91883	10.0148	9.85873	9.88446	10.2009	10.1773	9.88592	9.93014	MND1	84057
ENSG00000121957	10.2466	10.2043	10.0952	10.0597	10.5283	10.6382	10.1811	10.1932	GPSM2	29899
ENSG00000121966	9.94087	9.88231	9.86316	10.0184	9.75889	9.7525	9.6214	9.6214	CXCR4	7852
ENSG00000122035	9.8243	9.8357	9.73174	9.93755	10.0709	10.179	9.80553	9.76543	RASL11A	387496
ENSG00000122952	10.2052	9.91855	10.0344	10.0773	10.6105	10.779	10.0884	10.2942	ZWINT	11130
ENSG00000122966	9.95053	10.0669	9.99717	9.97551	10.2061	10.3384	9.92657	10.0322	CIT	11113
ENSG00000123096	10.5528	10.5357	10.4704	10.5135	10.2088	10.1282	10.4981	10.4602	SSPN	8082
ENSG00000123358	9.84254	9.90021	10.0452	10.1013	9.77871	9.74536	10.0467	10.1412	NR4A1	3164
ENSG00000123384	13.8389	13.7632	14.523	14.6143	11.9091	11.82	12.9557	12.7285	LRP1	4035
ENSG00000123416	14.5649	14.553	13.8045	13.5931	15.9115	16.1445	14.9749	14.9779	TUBA1B	10376
ENSG00000123473	10.3304	10.3491	10.1523	10.1649	10.959	11.1108	10.5614	10.4844	STIL	6491
ENSG00000123485	10.0416	10.1325	9.90286	10.0425	10.5529	10.779	10.1853	10.1495	HJURP	55355
ENSG00000124140	10.0633	10.0333	10.0303	10.0487	9.8229	9.8018	9.92346	9.94624	SLC12A5	57468
ENSG00000124406	10.1568	10.277	10.0025	10.3177	10.5242	10.5284	10.1479	10.1118	ATP8A1	10396
ENSG00000124564	9.87207	9.91379	9.73197	9.6214	10.4197	10.4977	9.68143	9.70651	SLC17A3	10786
ENSG00000124568	9.86034	9.82198	9.6214	9.6214	10.2952	10.3221	9.71619	9.68607	SLC17A1	6568
ENSG00000125319	9.99984	9.9893	9.95761	9.93247	10.3134	10.3537	10.0899	10.0462	HROB	78995
ENSG00000125434	9.95576	9.96507	9.98359	10.2649	9.86459	9.8018	9.94342	10.0609	SLC25A35	399512
ENSG00000125730	15.5797	15.4848	16.8913	16.8953	12.0989	12.2809	10.8002	10.829	C3	718
ENSG00000125864	10.1703	10.1994	10.0011	10.0289	9.85484	9.95333	10.055	10.0867	BFSP1	631
ENSG00000126787	10.1177	9.88709	9.89663	10.037	10.4318	10.5872	9.94614	10.1759	DLGAP5	9787
ENSG00000126860	9.73258	9.73632	9.76301	9.6214	10.0388	10.0461	9.6214	9.6214	EVI2A	2123
ENSG00000126878	9.86687	9.91689	9.86855	10.089	10.3426	10.5607	9.96203	9.98738	AIF1L	83543
ENSG00000127423	9.72443	9.84765	9.78404	9.70482	10.136	10.2182	9.91049	9.9568	AUNIP	79000
ENSG00000127564	9.88922	9.96725	9.77676	9.86599	10.0891	10.3363	9.92016	9.94988	PKMYT1	9088
ENSG00000128274	11.3791	10.9994	11.2718	11.5988	10.2503	10.6031	10.1014	10.2344	A4GALT	53947
ENSG00000128294	10.9904	10.9503	11.0948	10.9733	10.6705	10.3922	11.0763	11.0454	TPST2	8459
ENSG00000128422	9.74823	9.72882	9.71694	9.6214	9.90831	9.74361	10.1925	10.2184	KRT17	3872
ENSG00000128849	11.1599	11.1861	10.8384	10.9127	11.4881	11.7826	10.6381	10.576	CGNL1	84952
ENSG00000128944	10.407	10.4277	10.2928	10.3108	11.1572	11.1901	10.5706	10.6588	KNSTRN	90417
ENSG00000129116	13.7164	13.7673	13.59	13.7419	12.8129	11.8826	13.802	13.8304	PALLD	23022
ENSG00000129173	9.70044	9.77201	9.72041	9.6214	10.2863	10.4912	9.8494	9.6214	E2F8	79733
ENSG00000129195	9.9732	10.0082	9.84873	9.89265	10.4588	10.7012	10.1299	10.065	PIMREG	54478
ENSG00000129354	9.65409	9.6963	9.75875	9.71785	9.8889	9.94026	9.6516	9.68091	AP1M2	10053
ENSG00000129646	10.0048	10.1436	10.1075	10.0667	9.91919	9.96879	10.1692	10.2044	QRICH2	84074
ENSG00000129682	10.2042	10.1964	10.6075	10.5648	10.0005	10.0031	9.75487	9.80941	FGF13	2258
ENSG00000129757	10.8981	11.003	11.0138	10.7862	10.2809	10.2619	10.0304	9.87324	CDKN1C	1028
ENSG00000130021	10.2022	10.2506	10.1219	10.2135	10.5241	10.5193	10.1465	10.1361	PUDP	8226
ENSG00000130270	10.2775	10.2716	10.1629	10.1022	10.6201	10.7551	10.4352	10.2897	ATP8B3	148229
ENSG00000130347	10.06	10.1268	10.0141	10.0073	10.3316	10.3178	10.1103	10.048	RTN4IP1	84816
ENSG00000130508	10.4022	10.3464	10.5789	10.5398	10.0642	10.1192	10.4627	10.3193	PXDN	7837
ENSG00000130635	12.1841	12.1495	11.6815	11.7078	9.93293	9.74258	10.3476	10.2726	COL5A1	1289
ENSG00000130702	11.8811	11.5416	12.02	12.0927	13.4554	13.1661	14.3661	14.1226	LAMA5	3911
ENSG00000131171	9.82234	9.9432	9.73624	9.83503	9.68521	9.6909	9.86	9.73044	SH3BGRL	6451
ENSG00000131504	10.2109	9.76081	10.203	10.298	10.7338	10.7656	10.4578	10.3177	DIAPH1	1729
ENSG00000131669	9.95752	9.92711	9.98765	10.0601	9.78112	9.75695	9.85872	9.90291	NINJ1	4814
ENSG00000131747	9.76151	9.69483	9.6214	9.6214	9.88956	10.1848	9.74094	9.75138	TOP2A	7153
ENSG00000131944	10.0086	9.90099	9.97101	9.99893	10.0976	10.1621	9.99393	9.94967	FAAP24	91442
ENSG00000132394	9.7978	9.74882	9.87035	9.6214	9.6214	9.6214	9.86999	9.7177	EEFSEC	60678
ENSG00000132429	10.5552	10.5677	10.8753	10.9402	9.8041	9.6214	9.85669	9.86327	POPDC3	64208
ENSG00000132561	10.833	11.0816	10.2114	10.3656	11.761	11.8038	11.054	11.0533	MATN2	4147
ENSG00000132749	9.7926	9.87791	9.85667	9.81861	10.2477	10.2487	9.902	10.0371	TESMIN	9633
ENSG00000133056	10.161	10.1585	10.0921	10.0028	10.3025	10.4311	10.1177	10.1086	PIK3C2B	5287
ENSG00000133059	10.5532	10.7162	10.4514	10.863	10.509	10.1595	10.1282	10.1113	DSTYK	25778
ENSG00000133424	10.5158	10.4527	10.278	10.4866	11.2459	11.0273	11.8573	11.8501	LARGE1	9215
ENSG00000134057	10.6909	10.6079	10.3155	10.4116	11.938	12.0449	10.8164	10.9294	CCNB1	891
ENSG00000134072	9.88743	9.91463	9.91901	9.9632	10.0907	10.1987	9.96007	9.94369	CAMK1	8536
ENSG00000134215	9.71168	9.78308	9.75872	9.82234	10.4356	10.5062	9.9582	10.0142	VAV3	10451
ENSG00000134222	10.3263	10.2274	10.2407	10.3007	10.8978	11.0326	10.4073	10.4563	PSRC1	84722
ENSG00000134259	9.72732	9.70025	9.67178	9.6214	10.4107	10.1928	10.8652	10.9024	NGF	4803
ENSG00000134291	10.4923	10.496	10.5467	10.2865	11.3857	11.5339	10.9525	10.9387	TMEM106C	79022
ENSG00000134317	9.68201	9.6214	9.69488	9.67535	9.94327	9.7694	9.66256	9.66645	GRHL1	29841
ENSG00000134339	12.4393	12.4754	12.6707	12.4525	10.6226	10.6846	10.2037	10.1441	SAA2	6289
ENSG00000134508	11.2423	11.2354	10.7628	10.8069	10.4681	10.6108	10.0775	10.2124	CABLES1	91768
ENSG00000134668	11.7251	11.6669	11.9889	11.8842	11.1549	10.7656	11.8283	11.9014	SPOCD1	90853
ENSG00000134690	9.90052	9.83466	9.6214	10.0382	10.7995	10.941	10.0638	9.91029	CDCA8	55143
ENSG00000134697	9.9823	10.0343	9.97404	9.97152	9.86319	9.81555	9.94195	9.92957	GNL2	29889
ENSG00000134755	10.3073	10.3346	9.90968	10.117	9.89411	9.74296	10.2046	10.2498	DSC2	1824
ENSG00000134853	10.0057	9.97578	10.3241	10.1697	9.75299	9.70078	10.0282	10.1088	PDGFRA	5156
ENSG00000134897	9.94715	9.88909	9.83871	9.80988	10.1062	10.2532	9.98451	9.9586	BIVM	54841
ENSG00000134955	10.8741	10.8545	10.92	10.8765	10.3611	10.3776	10.1035	10.1142	SLC37A2	219855
ENSG00000135447	9.9323	9.86668	10.0464	9.90397	9.75955	9.72999	9.67217	9.6214	PPP1R1A	5502
ENSG00000135451	10.0946	10.2154	10.0072	9.98838	10.445	10.6917	10.0667	10.121	TROAP	10024
ENSG00000135457	10.8865	10.8414	10.7944	10.8091	11.3918	11.5463	10.9428	10.9181	TFCP2	7024
ENSG00000135476	10.099	10.0799	10.103	10.322	10.9424	11.2793	10.3992	10.3179	ESPL1	9700
ENSG00000135480	9.87343	9.96048	10.0144	9.98751	11.0078	10.0727	11.3994	11.6801	KRT7	3855
ENSG00000135549	9.87593	9.91874	9.72477	10.0371	10.4714	10.1145	9.89407	9.89763	PKIB	5570
ENSG00000135638	9.7467	9.7032	9.68474	9.6214	10.0587	10.0706	9.81096	9.85084	EMX1	2016
ENSG00000135709	10.5289	10.6335	10.573	10.7717	11.1826	11.6239	10.4834	10.5684	KIAA0513	9764
ENSG00000136108	10.4362	10.6111	10.3477	10.3904	11.1348	11.4296	10.4965	10.805	CKAP2	26586
ENSG00000136235	10.8902	10.9567	10.5238	10.4726	11.3869	11.3679	10.8621	10.8207	GPNMB	10457
ENSG00000136541	9.70281	9.7062	9.741	9.68431	9.6214	9.6214	9.83409	9.69721	ERMN	57471
ENSG00000136827	9.9538	9.87422	9.96163	9.95393	9.78338	9.75405	9.93028	9.97379	TOR1A	1861
ENSG00000136869	10.3159	10.4323	10.2715	10.1931	9.95478	9.86666	10.0982	10.0769	TLR4	7099
ENSG00000137135	9.89204	10.0106	9.77661	9.92698	10.1778	10.1741	9.91578	9.9021	ARHGEF39	84904
ENSG00000137210	11.4066	11.3853	11.2379	11.2927	11.9857	12.0139	11.3644	11.4069	TMEM14B	81853
ENSG00000137266	10.5522	10.4558	10.4766	10.3981	9.73912	9.76739	9.84009	9.87015	SLC22A23	63027
ENSG00000137393	13.1378	13.1747	13.1597	13.3002	11.3529	11.4524	10.7322	10.6879	RNF144B	255488
ENSG00000137440	9.81187	9.84759	9.80991	9.89822	10.1806	10.3467	9.79137	9.79784	FGFBP1	9982
ENSG00000137462	10.3159	10.3162	10.3805	10.4988	10.918	10.6831	11.2819	11.2445	TLR2	7097
ENSG00000137731	10.3025	10.3026	9.98542	9.87987	11.5804	12.0483	10.1976	10.1827	FXYD2	486
ENSG00000137804	10.2843	10.4079	10.1322	10.0643	11.1858	11.6413	10.5317	10.6538	NUSAP1	51203
ENSG00000137807	10.6948	10.7362	10.4659	10.4886	11.9761	12.2941	11.0895	11.1322	KIF23	9493
ENSG00000137809	10.2697	10.3343	10.5602	10.8856	10.0583	9.69402	10.6683	10.8364	ITGA11	22801
ENSG00000137812	10.1443	10.2381	9.95734	10.2223	10.9916	11.4083	10.4693	10.4683	KNL1	57082
ENSG00000137962	11.0122	11.1424	10.9158	10.7515	11.2367	11.6381	10.9718	10.8912	ARHGAP29	9411
ENSG00000138180	10.6155	10.5705	10.283	10.3919	11.8351	11.9007	10.7501	10.8	CEP55	55165
ENSG00000138193	10.2312	10.2201	9.9166	9.86321	10.6452	10.7316	10.3281	10.2714	PLCE1	51196
ENSG00000138623	10.7301	10.7183	10.6254	10.7562	12.2342	11.5576	13.1724	13.1024	SEMA7A	8482
ENSG00000138670	10.4843	10.4958	10.5002	10.434	10.0193	10.057	9.92549	9.87868	RASGEF1B	153020
ENSG00000138798	9.94882	9.97024	9.91309	10.1109	9.81824	9.81811	9.85563	10.157	EGF	1950
ENSG00000139263	10.4459	10.5164	10.4013	10.2439	11.4185	10.6379	12.1855	12.0883	LRIG3	121227
ENSG00000139278	11.5501	11.5835	11.7577	11.4802	11.0368	11.0683	12.0048	11.9621	GLIPR1	11010
ENSG00000139329	10.5039	10.5677	10.5412	10.9442	9.76787	9.6214	9.86358	10.0558	LUM	4060
ENSG00000139354	9.98261	10.0705	9.945	10.1284	10.4864	10.5884	10.1259	10.0714	GAS2L3	283431
ENSG00000139926	12.5006	12.4982	12.0271	12.1743	13.5792	12.891	14.4245	14.4626	FRMD6	122786
ENSG00000140022	9.75524	9.77517	9.72189	9.69001	9.9508	9.84101	10.113	10.0681	STON2	85439
ENSG00000140297	10.769	10.8341	10.6878	10.7785	10.1997	10.2127	9.99144	10.0431	GCNT3	9245
ENSG00000140332	11.3959	11.0325	11.6271	11.4652	10.7341	10.3899	11.5636	11.327	TLE3	7090
ENSG00000140451	10.0787	10.129	9.94049	9.9203	10.6353	10.8065	10.1817	10.2814	PIF1	80119
ENSG00000140525	10.475	10.6635	10.3849	10.2067	11.4162	11.7562	10.9126	10.6391	FANCI	55215
ENSG00000140534	9.95903	10.0498	9.96188	9.95333	10.5604	10.931	10.2748	10.2573	TICRR	90381
ENSG00000140937	10.0604	10.0682	10.3189	10.2616	9.66968	9.6214	9.75807	9.74768	CDH11	1009
ENSG00000141542	10.2869	10.3129	10.1255	10.2915	10.4657	10.5641	10.0505	10.1305	RAB40B	10966
ENSG00000141574	10.2798	10.279	10.3263	10.2101	10.55	10.7544	9.79497	9.94988	SECTM1	6398
ENSG00000142173	14.1691	14.0277	13.6164	13.5409	12.1891	11.8416	13.0727	13.0037	COL6A2	1292
ENSG00000142583	9.79629	9.82011	9.92755	9.90525	10.1087	9.9113	10.5814	10.3954	SLC2A5	6518
ENSG00000142731	9.7996	9.91306	9.90352	9.87931	10.2496	10.0798	9.8162	9.87803	PLK4	10733
ENSG00000142910	9.92131	10.0758	9.98146	9.76132	10.3743	10.3264	10.0056	9.85558	TINAGL1	64129
ENSG00000142945	9.78891	9.80764	9.79017	9.85716	9.96864	10.0302	9.79242	9.70402	KIF2C	11004
ENSG00000143036	10.3301	10.434	10.1445	9.99429	11.1635	11.0221	10.3062	10.4844	SLC44A3	126969
ENSG00000143079	10.1019	10.1292	10.0786	10.0487	9.92804	9.92072	10.168	10.1163	CTTNBP2NL	55917
ENSG00000143158	11.017	11.0239	11.023	10.8189	11.8406	11.9814	11.1529	11.1916	MPC2	25874
ENSG00000143228	9.82493	9.91712	9.6214	9.83522	10.3467	10.4365	9.92077	9.98685	NUF2	83540
ENSG00000143341	9.76981	9.72998	9.6214	9.81087	9.6214	9.6214	9.6214	9.74571	HMCN1	83872
ENSG00000143603	10.4651	10.2387	10.5729	10.8309	9.78567	9.82302	9.6214	9.6214	KCNN3	3782
ENSG00000143674	10.007	9.93265	9.96999	10.014	10.4856	10.561	10.2012	10.2274	MAP3K21	84451
ENSG00000143850	10.253	10.1544	10.0644	10.0406	10.4869	10.9873	10.2503	10.2452	PLEKHA6	22874
ENSG00000143867	9.74321	9.75999	9.84254	9.84226	9.6214	9.6214	9.75919	9.726	OSR1	130497
ENSG00000144218	9.85974	9.79782	9.88367	10.1232	9.6214	9.69047	9.76965	9.8549	AFF3	3899
ENSG00000144354	10.236	10.1606	9.9317	9.93063	10.5759	10.6563	10.2052	10.2672	CDCA7	83879
ENSG00000144395	9.97744	9.89102	9.82921	9.82836	10.1243	10.2663	9.79625	10.0424	CCDC150	284992
ENSG00000144407	9.72268	9.72573	9.70198	9.6214	9.9517	9.91493	9.7672	9.70347	PTH2R	5746
ENSG00000144460	9.82675	9.74671	9.6214	9.79611	9.70248	9.6214	9.8645	9.90389	NYAP2	57624
ENSG00000144554	10.403	10.3425	10.414	10.4312	10.9816	11.2786	10.3802	10.3689	FANCD2	2177
ENSG00000144868	9.97787	10.0366	9.94123	9.88746	9.85284	9.79787	9.95942	10.049	TMEM108	66000
ENSG00000145358	10.4588	10.349	10.2261	10.2046	9.85785	9.87732	9.67107	9.76823	DDIT4L	115265
ENSG00000145386	10.5305	9.94471	9.6214	9.6214	10.7402	11.3795	10.1701	10.2882	CCNA2	890
ENSG00000145416	9.69825	9.74442	9.72957	9.6214	9.84721	9.95473	9.71392	9.6928	MARCHF1	55016
ENSG00000145781	10.6303	10.6375	10.416	10.2777	9.86328	9.85724	9.92238	10.6424	COMMD10	51397
ENSG00000145934	9.72109	9.75409	9.82681	9.6214	9.99422	9.85057	10.4408	10.2811	TENM2	57451
ENSG00000146350	10.1872	10.0537	9.98385	10.0928	9.92679	9.92399	10.0478	10.1521	TBC1D32	221322
ENSG00000146410	9.83408	9.76324	9.7417	9.89344	10.0968	10.1171	9.78909	9.6214	MTFR2	113115
ENSG00000146918	10.6277	10.6344	10.4058	10.4897	11.4614	11.7508	10.9954	10.8996	NCAPG2	54892
ENSG00000147155	9.83503	9.8808	10.1026	10.0685	10.399	10.3658	10.0972	10.1741	EBP	10682
ENSG00000147394	10.4687	10.4692	10.0485	10.3279	10.6604	10.7719	10.2628	10.3445	ZNF185	7739
ENSG00000147408	12.7303	12.6172	13.1078	12.9763	10.509	10.8125	10.031	10.0434	CSGALNACT1	55790
ENSG00000147642	10.0772	9.96888	9.92059	9.85377	10.2749	10.2947	9.83025	9.76599	SYBU	55638
ENSG00000147883	10.5569	10.6752	10.6464	10.7852	10.2968	10.3468	10.9564	11.163	CDKN2B	1030
ENSG00000148541	9.8773	9.94116	9.72726	9.93242	9.69813	9.6214	9.78511	9.7601	FAM13C	220965
ENSG00000148677	10.1803	10.2315	10.0807	10.0431	11.603	11.1146	12.1513	12.2991	ANKRD1	27063
ENSG00000148773	10.4448	11.2473	10.3421	10.0403	12.4476	12.9873	11.1424	11.0604	MKI67	4288
ENSG00000149136	9.95824	9.8401	9.86862	9.90167	10.371	10.1543	9.87654	9.83552	SSRP1	6749
ENSG00000149503	10.2843	10.1808	10.0381	10.0146	10.3572	10.817	10.2754	10.1723	INCENP	3619
ENSG00000149781	9.9923	9.97954	10.0358	10.0746	9.72409	9.77099	9.8365	9.9181	FERMT3	83706
ENSG00000149929	10.3955	10.2885	10.3959	10.4363	10.6693	10.8504	10.3738	10.3898	HIRIP3	8479
ENSG00000149948	12.008	12.0696	12.8283	13.0463	11.2333	10.8157	11.7013	11.7124	HMGA2	8091
ENSG00000150347	10.2962	10.2929	10.2075	10.2037	9.7719	9.89897	10.1969	9.98508	ARID5B	84159
ENSG00000150773	9.90117	9.95424	9.88625	9.8448	10.0518	10.0176	9.83583	9.8882	PIH1D2	120379
ENSG00000151012	12.4335	12.5669	12.7879	12.9714	11.4764	10.9579	11.986	12.1024	SLC7A11	23657
ENSG00000151090	10.4417	10.6033	10.4436	10.5576	11.3422	11.5877	10.3695	10.3645	THRB	7068
ENSG00000151491	11.4901	10.575	11.4792	11.4836	11.8964	12.075	11.0603	11.0657	EPS8	2059
ENSG00000151725	10.1871	10.1319	10.044	9.82421	10.3585	10.5254	10.0633	10.0083	CENPU	79682
ENSG00000152154	9.99946	10.0379	9.97153	9.92081	9.70846	9.80913	9.6214	9.70896	TMEM178A	130733
ENSG00000152402	10.7005	10.617	10.8965	10.9088	9.82873	9.7217	9.76739	9.98724	GUCY1A2	2977
ENSG00000152454	9.8634	9.91677	9.6214	9.97244	9.6214	9.6214	9.77636	9.92705	ZNF256	10172
ENSG00000152465	10.5861	10.7411	10.4199	10.3659	11.2394	11.1897	10.5328	10.5225	NMT2	9397
ENSG00000152661	14.1334	14.0926	14.1974	14.4297	13.3056	12.3171	13.9253	14.0716	GJA1	2697
ENSG00000153208	9.91976	9.94842	10.0543	10.0125	10.1745	10.2481	9.96662	10.0565	MERTK	10461
ENSG00000153294	10.4709	10.4936	10.5889	10.4958	10.0142	9.72927	10.3081	10.2975	ADGRF4	221393
ENSG00000153404	9.82899	9.70999	9.7433	9.8154	10.2774	10.0775	10.6612	10.6803	PLEKHG4B	153478
ENSG00000153721	10.5301	10.561	10.2855	10.1914	10.8261	10.8908	10.4211	10.3617	CNKSR3	154043
ENSG00000153786	12.1115	12.2928	12.0958	12.1135	12.7862	13.1451	11.7357	11.7344	ZDHHC7	55625
ENSG00000153814	10.4801	10.6242	10.3448	10.1722	9.82112	9.6214	9.98452	10.0286	JAZF1	221895
ENSG00000153823	10.638	10.488	10.8653	11.0206	9.785	9.8917	9.72232	9.80079	PID1	55022
ENSG00000154080	10.1462	10.1439	9.75907	9.92874	10.6231	10.7441	10.0059	9.88705	CHST9	83539
ENSG00000154096	11.171	11.176	10.3011	10.1838	9.80465	9.80878	9.73137	9.80366	THY1	7070
ENSG00000154175	10.1513	9.97266	10.0684	10.0102	11.6563	12.1408	10.6041	10.528	ABI3BP	25890
ENSG00000154511	10.0206	9.96721	9.87001	10.0353	9.79496	9.77836	9.71565	9.6214	DIPK1A	388650
ENSG00000154917	10.1036	10.0852	10.0404	10.135	9.6214	9.6214	9.893	9.74205	RAB6B	51560
ENSG00000154920	10.0084	10.039	9.92316	9.87433	10.2588	10.3789	10.0476	9.99475	EME1	146956
ENSG00000155265	9.88543	9.88628	9.97818	9.95669	9.6214	9.6214	9.92694	9.6214	GOLGA7B	401647
ENSG00000155868	10.331	10.3094	10.2172	10.3244	10.5866	10.5857	10.1539	10.2234	MED7	9443
ENSG00000156042	9.782	9.85677	9.78041	9.84357	9.6214	9.6214	9.80343	9.6214	CFAP70	118491
ENSG00000156298	9.97256	9.98314	9.91813	9.92791	9.78434	9.82758	9.69427	9.6214	TSPAN7	7102
ENSG00000156802	9.73512	9.78082	9.6214	9.6214	10.1597	9.915	9.71922	9.7311	ATAD2	29028
ENSG00000156970	10.6358	10.6204	10.2778	10.2099	11.6059	11.8112	10.9175	10.8227	BUB1B	701
ENSG00000157111	10.3783	10.4853	10.3711	10.4806	10.1611	10.1033	9.97686	9.82209	TMEM171	134285
ENSG00000157227	11.7898	11.7624	12.2489	12.1447	11.1348	11.3954	12.0693	11.8676	MMP14	4323
ENSG00000157445	10.703	10.7243	10.5743	10.6907	10.2169	10.1999	9.98389	10.0375	CACNA2D3	55799
ENSG00000157456	9.82744	9.86188	9.74131	9.95109	10.0839	10.2249	9.87948	9.90432	CCNB2	9133
ENSG00000157570	10.8582	10.8362	10.5724	10.6891	9.6214	9.6214	9.68981	9.71882	TSPAN18	90139
ENSG00000157613	11.1047	11.1337	11.1648	11.2632	10.3688	10.0716	10.7371	10.824	CREB3L1	90993
ENSG00000157654	11.4613	11.5096	11.3317	11.2282	10.6472	10.6185	11.3377	11.2945	PALM2AKAP2	445815
ENSG00000157680	11.8422	11.852	12.2337	12.4657	10.758	10.1926	11.395	11.3579	DGKI	9162
ENSG00000158402	9.83063	9.75715	9.85541	9.89564	10.1255	10.1322	9.75935	9.91271	CDC25C	995
ENSG00000158473	10.6478	10.5747	10.7249	10.7571	9.83293	9.82365	9.67045	9.67706	CD1D	912
ENSG00000158560	9.98842	9.93082	9.94624	9.80818	9.6214	9.6214	9.69232	9.80032	DYNC1I1	1780
ENSG00000159208	9.85589	9.84342	9.97146	9.90133	10.1162	10.1075	9.91829	9.99171	CIART	148523
ENSG00000159261	9.71328	9.72065	9.79525	9.73819	10.1207	9.97028	10.3826	10.3484	CLDN14	23562
ENSG00000160111	10.6105	10.4986	10.1547	10.2895	9.77676	9.73688	9.80904	9.83537	CPAMD8	27151
ENSG00000160223	10.7479	10.637	10.757	10.708	9.91181	9.9467	10.1668	10.1129	ICOSLG	23308
ENSG00000160298	10.0453	10.0748	10.0266	9.9059	10.3839	10.6493	10.1934	10.2088	C21orf58	54058
ENSG00000160321	9.76071	9.72538	9.80509	9.85719	9.6214	9.6214	9.68757	9.75403	ZNF208	7757
ENSG00000160352	10.0836	10.083	9.96818	9.89651	10.4502	10.5834	10.248	10.26	ZNF714	148206
ENSG00000160801	9.69972	9.6214	9.6655	9.70953	10.741	10.8872	10.1795	10.2035	PTH1R	5745
ENSG00000160813	10.1118	10.058	10.1161	10.0515	10.3817	10.3467	10.0725	10.0623	PPP1R35	221908
ENSG00000161692	10.0307	10.0488	10.079	9.91283	10.4956	10.6457	10.2248	10.3228	DBF4B	80174
ENSG00000161888	10.1847	10.0869	10.186	10.0254	10.4807	10.7694	10.1583	10.1545	SPC24	147841
ENSG00000161958	9.92549	9.89512	9.80633	9.9646	9.78399	9.75904	9.91842	9.86713	FGF11	2256
ENSG00000162063	9.78249	10.0415	10.0018	10.0515	10.4568	10.4745	10.0411	10.0793	CCNF	899
ENSG00000162174	9.96052	9.9193	9.80752	9.89449	10.4344	10.5002	10.0345	10.0523	ASRGL1	80150
ENSG00000162892	11.5699	11.3248	11.2262	11.4818	9.75465	9.7276	9.6214	9.6214	IL24	11009
ENSG00000162894	10.2234	10.1983	10.2703	10.2587	9.89466	9.92369	9.70486	9.6214	FCMR	9214
ENSG00000162897	10.2919	10.2275	10.2353	10.2273	9.71192	9.70944	9.6214	9.6214	FCAMR	83953
ENSG00000163141	9.76248	9.8307	9.76557	9.7396	9.69282	9.68189	9.82149	9.7902	BNIPL	149428
ENSG00000163347	9.89575	9.95337	9.906	9.92389	9.82342	9.77071	9.88608	9.91727	CLDN1	9076
ENSG00000163359	12.9792	12.9569	10.1119	10.1338	9.84498	9.8424	10.1459	10.0721	COL6A3	1293
ENSG00000163395	10.6419	10.5331	11.954	11.9115	9.98879	10.0666	9.83429	9.74608	IGFN1	91156
ENSG00000163430	12.0585	12.0739	12.2356	12.6286	11.1905	11.3954	11.9929	11.9305	FSTL1	11167
ENSG00000163507	10.3346	10.3589	10.1432	10.1975	10.9309	10.8554	10.4746	10.5804	CIP2A	57650
ENSG00000163576	9.86987	9.87936	9.8885	9.90633	10.143	10.0407	9.81266	9.75494	EFHB	151651
ENSG00000163638	11.1476	11.2202	10.7613	10.7139	11.9661	11.0856	12.578	12.619	ADAMTS9	56999
ENSG00000163694	11.0098	10.7439	10.5242	10.0317	11.2688	11.6029	10.3701	10.3216	RBM47	54502
ENSG00000163794	9.75727	9.82729	9.78079	9.75262	9.6214	9.6214	9.78758	9.74486	UCN	7349
ENSG00000163874	10.2406	10.2418	10.3988	10.2259	10.0376	10.0529	10.1776	10.3077	ZC3H12A	80149
ENSG00000164031	10.2293	10.0386	9.97837	10.2008	9.882	9.93066	10.1082	10.1821	DNAJB14	79982
ENSG00000164087	10.2848	10.3251	10.1901	10.1307	10.8432	10.966	10.3332	10.2831	POC1A	25886
ENSG00000164104	10.8414	10.8877	10.2994	10.4274	12.507	12.7292	10.9681	11.0114	HMGB2	3148
ENSG00000164109	10.2407	10.2854	10.1319	10.1358	10.8778	10.9298	10.3539	10.3425	MAD2L1	4085
ENSG00000164120	9.91657	9.85301	9.7143	9.69758	10.9931	10.7833	10.1946	10.5124	HPGD	3248
ENSG00000164125	10.3092	10.3339	9.99243	10.2018	11.7384	10.3727	12.7728	12.7946	GASK1B	51313
ENSG00000164465	11.0504	10.9647	11.1512	10.9034	12.1003	11.236	13.0789	13.1196	DCBLD1	285761
ENSG00000164543	12.3338	12.268	12.8384	12.8077	11.0961	10.6415	11.3669	11.3997	STK17A	9263
ENSG00000164574	9.92875	10.0308	9.86064	9.87383	10.098	10.4687	10.8577	10.7962	GALNT10	55568
ENSG00000164611	9.89561	9.85683	9.81154	9.80408	10.0837	10.1898	9.85099	9.91321	PTTG1	9232
ENSG00000164761	11.0682	10.9931	10.8239	11.4424	9.8781	9.843	10.0357	10.2201	TNFRSF11B	4982
ENSG00000164855	9.80936	9.7696	9.81673	9.76545	10.0402	9.96888	10.3477	10.4101	TMEM184A	202915
ENSG00000164932	10.7638	10.7834	10.4185	10.1811	9.89106	9.78167	10.0594	10.1799	CTHRC1	115908
ENSG00000164933	10.1058	9.90776	10.1056	10.147	9.89472	9.83683	10.1763	10.1545	SLC25A32	81034
ENSG00000165078	10.0069	10.0647	10.0278	10.0687	9.81226	9.81404	9.77616	9.6214	CPA6	57094
ENSG00000165300	10.0697	10.1179	9.92479	9.95414	9.7847	9.87211	9.71497	9.71581	SLITRK5	26050
ENSG00000165304	10.4559	10.4788	10.1356	10.1702	11.0303	11.3438	10.3604	10.6079	MELK	9833
ENSG00000165376	9.8278	9.90614	9.76043	9.77812	10.1234	10.0549	10.4308	10.3794	CLDN2	9075
ENSG00000165501	9.91541	9.94339	9.93109	9.88561	10.1054	10.195	10.0081	9.9431	LRR1	122769
ENSG00000165507	11.1233	11	11.4567	11.4793	10.5602	10.3533	10.8943	10.9317	DEPP1	11067
ENSG00000165591	9.66238	9.68149	9.69982	9.68594	10.1661	10.0097	9.91465	9.85859	FAAH2	158584
ENSG00000165617	10.5889	10.5375	11.0017	10.919	10.1316	9.86642	10.4896	10.6159	DACT1	51339
ENSG00000165887	9.69525	9.68783	9.70674	9.75464	10.1923	10.259	9.92067	9.93003	ANKRD2	26287
ENSG00000165983	10.6797	10.768	10.6324	10.5805	11.1725	11.3268	10.5535	10.5223	PTER	9317
ENSG00000166037	10.264	10.4971	10.1524	10.2453	10.7582	10.5923	10.258	10.3058	CEP57	9702
ENSG00000166133	9.86348	10.0152	10.112	10.1441	9.82891	9.84871	9.96263	9.9739	RPUSD2	27079
ENSG00000166147	15.9463	15.9564	16.1642	16.2438	14.8829	13.6415	16.236	16.1593	FBN1	2200
ENSG00000166257	10.0327	9.94487	10.0538	9.6214	9.6214	9.6214	9.76631	9.76844	SCN3B	55800
ENSG00000166272	10.5114	9.89316	10.5897	10.1794	9.95468	9.66825	10.6531	10.5132	WBP1L	54838
ENSG00000166444	11.4637	11.3223	11.2871	11.3123	10.4025	10.3913	10.9553	10.7389	DENND2B	6764
ENSG00000166508	11.5811	11.5721	11.2747	11.2481	12.0055	12.303	11.498	11.4101	MCM7	4176
ENSG00000166803	9.96721	9.92668	9.72585	9.80396	10.7296	10.7543	10.0174	10.0151	PCLAF	9768
ENSG00000166816	9.78933	9.73651	9.72063	9.6214	9.81243	9.94657	9.74998	9.75706	LDHD	197257
ENSG00000166845	9.96691	9.9384	9.85242	9.76587	10.094	10.1159	9.97217	9.90902	C18orf54	162681
ENSG00000166851	9.86653	9.93764	9.86082	9.71373	10.1931	10.2747	9.88884	9.93736	PLK1	5347
ENSG00000166900	11.0845	11.0736	10.8001	10.7601	11.4484	11.5543	10.7611	10.8235	STX3	6809
ENSG00000166922	10.8197	10.8761	10.873	10.8463	9.97081	9.71833	10.1365	10.2487	SCG5	6447
ENSG00000166923	11.1854	11.037	12.0677	11.9513	9.6214	9.98829	10.2114	10.2709	GREM1	26585
ENSG00000167105	9.83699	9.85086	9.79121	9.90659	9.6214	9.6214	9.72089	9.80025	TMEM92	162461
ENSG00000167552	10.6301	10.557	10.2225	10.1084	11.4573	11.2972	10.8784	10.6109	TUBA1A	7846
ENSG00000167601	11.1839	11.1013	11.3414	11.3198	11.6252	12.6747	11.1202	10.9992	AXL	558
ENSG00000167644	10.1666	10.1708	10.0435	10.0527	10.5767	10.6269	10.2327	10.3645	C19orf33	64073
ENSG00000167772	9.93644	9.94474	10.6625	10.6093	9.77456	9.70634	9.98063	10.0354	ANGPTL4	51129
ENSG00000167996	17.6266	17.565	18.7753	18.6113	16.6697	16.7395	15.6949	15.637	FTH1	2495
ENSG00000168297	10.4754	10.3888	10.3917	10.5189	10.8016	11.0309	10.4428	10.395	PXK	54899
ENSG00000168386	11.05	11.1362	10.4874	10.4804	11.8087	11.1596	12.5366	12.6367	FILIP1L	11259
ENSG00000168389	10.565	10.3944	10.9187	10.8174	9.92964	9.83848	10.1317	10.1096	MFSD2A	84879
ENSG00000168398	13.179	13.0095	14.4723	14.4285	10.3395	10.3386	10.0975	10.038	BDKRB2	624
ENSG00000168621	10.6645	10.6042	10.7601	10.5406	9.71699	9.6214	9.6214	9.89879	GDNF	2668
ENSG00000168672	9.80813	9.92959	9.84678	9.6214	10.3175	10.1272	9.91328	9.88017	LRATD2	157638
ENSG00000168743	9.82071	9.8707	9.89037	9.84455	10.8511	10.9401	10.289	10.2694	NPNT	255743
ENSG00000168874	10.656	10.5451	10.4067	10.3633	10.082	10.1671	9.754	9.84974	ATOH8	84913
ENSG00000168890	10.2338	10.1373	10.2071	10.1862	9.93185	10.0259	10.1615	10.3726	TMEM150A	129303
ENSG00000169116	10.0706	9.97552	10.3279	10.309	9.78438	9.85054	9.72825	9.75604	PARM1	25849
ENSG00000169252	10.1708	10.2338	10.0395	10.008	10.4103	10.5582	9.84706	9.83627	ADRB2	154
ENSG00000169330	10.2672	10.281	10.3075	10.4611	9.90818	9.71081	9.95624	10.0357	MINAR1	23251
ENSG00000169715	11.8512	11.7501	11.4932	11.5717	12.5527	12.6918	11.4173	11.4124	MT1E	4493
ENSG00000169918	9.7493	9.70725	9.67209	9.6214	9.99532	9.97147	9.77312	9.77744	OTUD7A	161725
ENSG00000170054	9.71477	9.73759	9.74986	9.79751	9.6214	9.6214	9.67769	9.73232	SERPINA9	327657
ENSG00000170310	10.0686	9.97692	9.99516	10.0151	9.89526	9.85413	10.0745	9.94058	STX8	9482
ENSG00000170312	10.6099	10.6851	10.3909	10.2574	11.6346	11.8197	10.8539	10.9065	CDK1	983
ENSG00000170571	9.84424	9.79174	9.75269	9.6214	9.6214	9.6214	9.77116	9.72141	EMB	133418
ENSG00000170927	10.0514	10.0887	9.70306	9.83404	10.8017	11.1744	10.4314	10.342	PKHD1	5314
ENSG00000171320	10.0882	9.84076	9.90287	9.93186	10.6777	10.8565	10.138	10.1442	ESCO2	157570
ENSG00000171476	10.2251	10.1859	9.90481	9.76529	9.71765	9.68372	9.86372	9.81277	HOPX	84525
ENSG00000171533	10.2038	10.224	10.0887	10.009	9.9263	9.81964	10.06	10.0087	MAP6	4135
ENSG00000171621	10.2134	10.1463	10.1713	10.0917	9.6214	9.6214	9.93662	10.0865	SPSB1	80176
ENSG00000171766	9.93367	9.94059	10.0191	10.0677	9.83672	9.73701	10.005	9.92793	GATM	2628
ENSG00000172005	9.6214	9.6214	9.6214	9.6214	10.1193	10.3219	9.84982	9.823	MAL	4118
ENSG00000172061	12.45	12.3633	12.2326	12.287	9.74981	9.6214	9.80414	9.82921	LRRC15	131578
ENSG00000172197	9.86982	9.90704	9.72155	9.75673	10.1247	10.1688	9.97457	10.0122	MBOAT1	154141
ENSG00000172260	11.0646	11.0932	11.4491	11.5161	10.3874	10.1996	10.6752	10.6608	NEGR1	257194
ENSG00000172320	9.67402	9.74367	9.71151	9.70263	9.6214	9.6214	9.74492	9.73224	OR5A1	219982
ENSG00000172348	10.2228	10.2487	9.97125	10.0727	9.79552	9.79092	9.67839	9.6214	RCAN2	10231
ENSG00000172548	9.7542	9.81166	9.85394	9.79678	10.2832	9.97975	10.7109	10.6818	NIPAL4	348938
ENSG00000172575	9.88395	10.0144	10.2791	10.401	9.6214	9.74874	9.88398	9.83325	RASGRP1	10125
ENSG00000172578	9.74203	9.73349	9.72403	9.71948	9.80484	9.91009	9.73334	9.7117	KLHL6	89857
ENSG00000172995	9.91484	10.001	10.1606	9.93561	9.6214	9.6214	9.70627	9.70634	ARPP21	10777
ENSG00000173085	10.5335	10.5117	10.3679	10.2116	10.9439	11.0054	10.3654	10.3837	COQ2	27235
ENSG00000173432	11.129	11.1474	11.5493	11.4652	10.0055	10.0452	9.76953	9.81478	SAA1	6288
ENSG00000174177	9.9359	9.76216	10.0375	10.0124	9.74869	9.71657	9.8767	9.92262	CTU2	348180
ENSG00000174332	9.87336	9.81584	10.0344	9.95544	9.67143	9.66831	9.78912	9.75687	GLIS1	148979
ENSG00000174371	9.84409	9.75775	9.72505	9.96436	10.1141	10.1642	9.76226	9.73688	EXO1	9156
ENSG00000174442	10.1379	10.1935	10.2477	10.2556	10.7247	10.5895	10.1668	10.4374	ZWILCH	55055
ENSG00000174640	10.2815	10.352	9.93711	10.0654	11.1856	10.209	12.3303	12.1821	SLCO2A1	6578
ENSG00000174791	10.7066	10.423	10.7782	10.7367	10.2965	10.3499	9.89861	9.92384	RIN1	9610
ENSG00000174827	10.5467	10.627	9.93409	9.95846	12.2257	12.1995	10.6528	10.661	PDZK1	5174
ENSG00000175063	10.0525	9.96091	9.82166	9.88085	10.5061	10.5214	10.0425	10.2256	UBE2C	11065
ENSG00000175445	9.91843	9.91644	9.77678	9.82199	9.7462	9.66609	9.6214	9.6214	LPL	4023
ENSG00000175591	9.86709	9.9468	9.87109	9.76104	10.1951	10.1529	10.4944	10.3931	P2RY2	5029
ENSG00000175832	10.3762	10.3903	10.6507	10.4738	9.81397	9.85362	10.3257	10.0604	ETV4	2118
ENSG00000176697	10.4313	10.4696	10.9414	10.8666	10.2537	10.3379	10.0282	10.0294	BDNF	627
ENSG00000176842	9.91826	9.92975	10.1176	10.1422	10.5388	10.6646	10.1317	10.1342	IRX5	10265
ENSG00000176907	12.1256	12.1434	12.9659	12.6194	10.9812	10.4343	11.5894	11.6242	TCIM	56892
ENSG00000177084	10.5263	10.4789	10.6335	10.4371	11.1819	11.7466	10.9857	10.7989	POLE	5426
ENSG00000177602	9.89342	9.92724	9.85843	9.80555	10.2665	10.4435	10.1206	10.0562	HASPIN	83903
ENSG00000177675	11.2517	11.1816	11.2886	11.0208	9.90275	9.65395	9.66929	9.69844	CD163L1	283316
ENSG00000177839	10.2735	10.1993	10.1203	10.0584	9.79704	9.80014	10.0366	9.82799	PCDHB9	56127
ENSG00000178234	9.98282	9.89538	9.95146	9.91418	10.1443	10.2126	9.9704	10.0331	GALNT11	63917
ENSG00000178445	9.84677	9.81054	9.79581	9.98756	10.5211	10.4942	10.0852	9.97789	GLDC	2731
ENSG00000178573	10.5169	10.4404	10.3254	10.1691	9.83036	9.70852	10.0171	9.9163	MAF	4094
ENSG00000178852	10.0744	10.3315	10.2654	10.419	10.1316	9.93722	10.4261	10.4013	EFCAB13	124989
ENSG00000178860	11.0497	11.0368	11.7684	11.629	9.86942	9.82837	10.0564	9.99918	MSC	9242
ENSG00000178882	11.043	11.041	11.4114	11.374	10.5754	10.4179	10.9684	10.992	RFLNA	144347
ENSG00000178999	9.93235	10.0223	9.77403	9.96181	10.592	10.7698	10.0505	10.0609	AURKB	9212
ENSG00000179104	9.93554	9.8729	9.88856	10.0323	9.6214	9.6214	9.6214	9.8333	TMTC2	160335
ENSG00000179772	9.6214	9.70311	9.67113	9.6214	10.0941	9.6214	10.5429	10.5508	FOXS1	2307
ENSG00000179869	9.85872	9.8387	9.82831	9.86313	10.0907	10.014	9.85989	9.90866	ABCA13	154664
ENSG00000180332	9.96479	10.0403	9.76024	9.70183	10.5652	10.6027	10.0081	9.95601	KCTD4	386618
ENSG00000181458	11.2908	11.433	11.6739	11.6468	10.6858	10.3225	11.1494	11.2873	TMEM45A	55076
ENSG00000181938	10.1813	10.1082	10.0132	10.0778	10.5601	10.5317	10.2696	10.1685	GINS3	64785
ENSG00000182132	10.4629	10.5201	9.87117	9.85306	11.4483	11.5685	10.3852	10.3846	KCNIP1	30820
ENSG00000182218	10.308	10.3517	10.2043	10.1867	10.0361	9.96057	10.3621	10.3535	HHIPL1	84439
ENSG00000182326	10.5462	10.3991	11.1168	10.9297	10.1505	9.9665	9.91214	9.95887	C1S	716
ENSG00000182463	10.1956	10.2357	9.97249	10.1276	9.76635	9.84143	9.6214	9.6214	TSHZ2	128553
ENSG00000182568	10.7251	10.7518	10.5309	10.5242	10.0806	10.023	9.91186	9.93923	SATB1	6304
ENSG00000182667	12.0071	11.987	11.9906	12.0961	10.8517	10.4577	11.5676	11.5936	NTM	50863
ENSG00000182795	9.90101	9.94026	9.72198	9.77358	10.9003	11.1925	9.94177	9.94569	C1orf116	79098
ENSG00000183091	10.3442	10.2748	10.0816	10.0481	9.7284	9.6742	9.6214	9.64911	NEB	4703
ENSG00000183401	9.98358	10.0275	10.1342	10.1001	9.94519	9.85785	10.0527	10.002	CCDC159	126075
ENSG00000183691	10.9099	10.8471	11.0458	10.983	9.9506	9.88371	10.3181	10.1904	NOG	9241
ENSG00000183735	9.82521	9.7371	9.79885	9.86318	9.66572	9.69286	9.74964	9.79984	TBK1	29110
ENSG00000183747	9.79034	9.80357	9.73399	9.68691	10.0259	9.98182	9.71763	9.80415	ACSM2A	123876
ENSG00000183775	10.0371	10.0744	9.95271	9.6214	9.6214	9.6214	9.88234	9.6214	KCTD16	57528
ENSG00000183778	10.65	10.7392	10.0581	10.1172	11.7907	12.3013	11.2264	11.104	B3GALT5	10317
ENSG00000184347	10.0098	9.91005	10.0576	10.2265	9.8135	9.79289	10.0585	10.0055	SLIT3	6586
ENSG00000184445	10.1169	9.98452	10.0789	10.0398	10.4709	10.5031	10.079	10.2777	KNTC1	9735
ENSG00000184613	9.96073	10.0356	9.81348	10.0864	9.6214	9.6214	9.72919	9.6214	NELL2	4753
ENSG00000184661	9.80176	9.90035	9.92509	9.6214	10.3677	10.4511	9.91083	9.84081	CDCA2	157313
ENSG00000184985	11.6499	11.4694	11.5353	11.7168	9.85436	9.88173	10.0521	10.0348	SORCS2	57537
ENSG00000185033	11.7518	11.6839	11.8564	11.8427	12.4068	12.7452	11.6577	11.6362	SEMA4B	10509
ENSG00000185347	10.2817	10.2481	10.1277	10.2215	10.6154	10.9064	10.412	10.365	TEDC1	283643
ENSG00000185480	10.0966	10.2234	9.95525	10.0783	10.6197	10.5944	10.285	10.2626	PARPBP	55010
ENSG00000185640	9.97376	9.99115	9.99835	9.98386	9.89828	9.77291	10.0383	10.0715	KRT79	338785
ENSG00000185697	10.2204	10.4284	10.1562	10.2185	11.1787	11.3102	10.6902	10.7741	MYBL1	4603
ENSG00000185972	9.8516	9.87407	9.81624	9.84289	9.75009	9.6214	9.7977	9.79729	CCIN	881
ENSG00000186185	10.0403	10.0627	9.92954	10.0117	10.7119	11.045	10.3454	10.3276	KIF18B	146909
ENSG00000186310	9.91796	9.96488	9.9787	9.91071	9.84052	9.78056	9.91241	9.89608	NAP1L3	4675
ENSG00000186340	10.729	10.6131	10.5293	10.4721	9.76191	9.76401	9.98398	9.97564	THBS2	7058
ENSG00000186469	10.943	10.6602	10.5852	10.6215	10.102	10.1983	9.84407	9.93925	GNG2	54331
ENSG00000186638	10.0297	10.0143	9.95209	9.90065	10.4518	10.6561	10.2425	10.1724	KIF24	347240
ENSG00000186767	10.0501	10.1031	9.95213	10.0274	10.4302	10.4592	10.1495	10.1706	SPIN4	139886
ENSG00000186825	10.0055	9.97335	9.94648	10.027	9.82386	9.78472	9.95892	9.92588	C2orf27B	408029
ENSG00000187098	10.712	10.7163	10.3953	10.3118	11.6053	11.8989	10.7671	10.7195	MITF	4286
ENSG00000187123	9.6214	9.91636	9.98251	10.1441	9.6214	9.6214	9.9039	9.91651	LYPD6	130574
ENSG00000187134	10.4762	10.3758	10.8571	10.7467	10.2823	10.2915	10.1065	10.0002	AKR1C1	1645
ENSG00000187244	10.2542	10.2727	10.1942	10.1991	11.0058	11.2463	10.3298	10.357	BCAM	4059
ENSG00000187678	10.5789	10.4791	10.9723	10.974	10.2647	10.0397	10.7642	10.7199	SPRY4	81848
ENSG00000187741	9.91297	9.94518	9.96024	10.0113	10.6633	10.7357	10.1153	10.2003	FANCA	2175
ENSG00000187815	9.6214	9.91799	9.6214	10.0301	9.6214	9.6214	9.90327	9.88331	ZFP69	339559
ENSG00000188112	9.82678	9.80743	9.79487	9.77315	9.99925	10.0698	9.83428	9.79726	C6orf132	647024
ENSG00000188277	10.5606	10.531	10.7804	10.778	9.9151	9.95444	9.76792	9.77867	C15orf62	643338
ENSG00000188486	10.8813	10.8487	10.9052	10.9188	12.0183	12.3537	11.1285	11.147	H2AX	3014
ENSG00000188488	9.9483	10.0895	9.77569	9.83361	9.73135	9.6214	9.86426	9.87677	SERPINA5	5104
ENSG00000188501	9.99578	10.0392	10.0333	9.92209	9.6214	9.68696	9.78515	9.82579	LCTL	197021
ENSG00000188610	10.0793	10.0786	9.95129	9.9434	10.2393	10.207	9.95636	9.98058	FAM72B	653820
ENSG00000188641	10.2037	10.2578	10.4901	10.5957	10.7265	10.8209	10.3295	10.289	DPYD	1806
ENSG00000188760	10.1638	10.0901	10.1479	10.0934	10.0066	9.92692	10.2016	10.2157	TMEM198	130612
ENSG00000188766	10.3465	10.2741	10.88	10.6625	10.0985	9.77447	10.557	10.5634	SPRED3	399473
ENSG00000188897	9.75573	9.88435	10.0365	9.74003	9.6214	9.6214	9.72322	9.71608	LOC400499	400499
ENSG00000188993	10.0796	10.0715	9.9119	9.89295	9.75694	9.68908	9.85733	9.75794	LRRC66	339977
ENSG00000189056	12.3516	12.4289	10.8407	11.1306	10.0535	9.73888	9.6214	9.69494	RELN	5649
ENSG00000189337	10.7661	10.7174	10.5416	10.4593	11.1485	11.3377	10.555	10.5596	KAZN	23254
ENSG00000196141	12.1429	12.2249	11.8088	11.8083	12.8441	13.1104	11.8434	11.8399	SPATS2L	26010
ENSG00000196159	10.202	10.3615	10.1497	10.782	10.0684	10.0935	9.94452	9.91509	FAT4	79633
ENSG00000196296	9.77612	9.99906	9.71791	9.80014	9.69011	9.68253	10.1829	9.98322	ATP2A1	487
ENSG00000196337	9.6214	9.74025	9.78184	9.6214	10.1268	9.74665	10.5515	10.5478	CGB7	94027
ENSG00000196338	9.77302	9.84617	9.81542	9.872	9.70498	9.70704	9.79847	9.7658	NLGN3	54413
ENSG00000196358	10.0133	9.89451	9.91113	9.86845	9.6214	9.6214	9.77251	9.69838	NTNG2	84628
ENSG00000196497	9.90925	10.197	9.91285	10.5086	9.8059	9.86398	10.0228	10.3639	IPO4	79711
ENSG00000196517	10.2551	10.2459	10.1859	10.083	9.95859	9.92815	10.1011	10.1975	SLC6A9	6536
ENSG00000196549	10.6735	10.7183	11.0434	10.8033	10.0982	10.3874	10.0929	9.91306	MME	4311
ENSG00000196628	10.704	10.7934	10.6849	10.8151	10.0259	10.026	10.2666	10.1266	TCF4	6925
ENSG00000196730	10.8364	11.0653	10.9523	11.2759	11.7553	11.5859	10.7435	10.8402	DAPK1	1612
ENSG00000196739	10.2089	10.2701	10.1924	10.2342	10.6025	10.3897	10.9889	11.1331	COL27A1	85301
ENSG00000196776	10.9909	11.1288	10.9367	10.9388	11.6061	11.5428	10.854	11.0375	CD47	961
ENSG00000196781	10.3153	10.4037	10.1032	10.2384	10.531	10.6936	10.1937	10.1889	TLE1	7088
ENSG00000196787	9.93829	9.86991	9.91536	9.8751	9.74658	9.79047	9.6214	9.67694	H2AC11	8969
ENSG00000196876	9.87899	9.94357	10.3573	10.2716	9.70798	9.78922	9.6214	9.6214	SCN8A	6334
ENSG00000197299	9.86324	10.1324	9.79426	9.73438	10.3499	10.5467	10.2187	10.0738	BLM	641
ENSG00000197321	13.3433	13.56	12.9221	13.5839	12.1318	11.8715	12.6935	13.0014	SVIL	6840
ENSG00000197410	9.84632	9.86067	10.1136	9.98741	9.6214	9.6214	9.71711	9.73166	DCHS2	54798
ENSG00000197472	9.75687	9.83757	9.70961	9.74075	9.929	9.92131	9.78183	9.7539	ZNF695	57116
ENSG00000197712	11.019	11.1772	11.0893	11.0058	10.5134	10.5028	10.9992	11.0446	FAM114A1	92689
ENSG00000197872	11.4249	11.472	11.2157	11.2079	10.6122	10.7018	10.1002	10.111	FAM49A	81553
ENSG00000197976	10.7636	10.5688	10.9536	10.7372	10.3426	10.29	10.744	10.8908	AKAP17A	8227
ENSG00000198246	10.068	10.0717	10.0573	10.0097	10.3091	10.3877	10.0412	10.02	SLC29A3	55315
ENSG00000198331	10.2764	10.2757	10.1544	10.1236	10.702	10.6914	10.2903	10.3502	HYLS1	219844
ENSG00000198400	9.77511	9.83014	9.74746	9.89875	9.6214	9.6214	9.68169	9.72055	NTRK1	4914
ENSG00000198517	10.2439	10.3498	10.4537	10.5918	10.1894	10.1591	10.5532	10.387	MAFK	7975
ENSG00000198554	10.2266	10.074	10.2237	9.9276	10.4523	10.5056	10.0996	10.1937	WDHD1	11169
ENSG00000198598	10.0712	9.99248	10.0637	9.92425	9.70588	9.71759	9.83273	9.81802	MMP17	4326
ENSG00000198732	11.8087	11.6055	11.9833	12.019	10.0145	9.88291	10.119	10.1502	SMOC1	64093
ENSG00000198826	10.2065	10.355	10.0687	9.85797	10.7959	10.9332	10.2938	10.3101	ARHGAP11A	9824
ENSG00000198830	11.8983	11.8793	11.6454	11.5379	12.8975	13.0996	11.5337	11.5397	HMGN2	3151
ENSG00000198832	11.1078	10.9881	11.8115	11.6236	10.6229	10.3521	11.0382	11.0467	SELENOM	140606
ENSG00000198873	10.5711	10.5898	10.8371	10.7378	10.1714	10.0149	10.405	10.446	GRK5	2869
ENSG00000198901	10.5135	10.3486	10.3878	10.3629	11.5079	11.5544	10.782	10.8739	PRC1	9055
ENSG00000198939	9.77138	9.70379	9.79027	9.81611	9.6214	9.6214	9.79904	9.6214	ZFP2	80108
ENSG00000198959	13.8875	13.6644	13.9546	13.9587	10.4119	10.6187	11.0285	11.1063	TGM2	7052
ENSG00000203760	10.0776	10.1559	10.049	9.9506	10.5756	10.8536	10.3609	10.3674	CENPW	387103
ENSG00000203814	9.89065	9.90263	9.9187	9.9039	9.7033	9.70284	9.75468	9.82414	H2BC18	440689
ENSG00000203943	9.82794	9.7998	9.77764	9.75064	9.96928	9.97237	9.75897	9.78433	SAMD13	148418
ENSG00000204197	9.81119	9.84818	9.80646	9.84368	10.5269	10.4503	9.75035	10.0658	KIFC1	3833
ENSG00000204580	11.6485	11.4781	11.5033	11.4613	12.1815	12.0651	12.7808	13.1345	DDR1	780
ENSG00000204956	9.8828	9.91382	10.0607	10.1335	9.74221	9.73364	9.83888	9.8279	PCDHGA1	56114
ENSG00000205403	10.5192	10.6276	10.5363	10.4356	11.6168	11.5806	10.9438	11.1009	CFI	3426
ENSG00000205426	9.83428	9.81144	9.69174	9.72801	10.4952	9.81549	11.1192	11.1892	KRT81	3887
ENSG00000205436	10.1883	10.1483	10.3097	10.3051	9.79296	9.89305	9.77573	9.68695	EXOC3L4	91828
ENSG00000205476	10.2551	10.2993	10.3179	10.1342	11.2949	11.6351	10.7822	10.7815	CCDC85C	317762
ENSG00000205683	9.91613	10.0142	9.85219	10.0221	10.2158	10.3928	9.88493	9.95212	DPF3	8110
ENSG00000205795	10.6749	10.6858	10.4747	10.485	11.79	11.9701	11.1913	11.0866	CYS1	192668
ENSG00000213030	9.6214	9.6214	9.6214	9.6214	10.5485	10.0021	11.1551	11.1918	CGB8	94115
ENSG00000213347	10.1186	10.0537	9.89599	10.0578	10.8375	10.9709	10.1607	10.2253	MXD3	83463
ENSG00000213445	10.13	10.2561	10.2675	10.1327	9.81435	9.80966	10.0998	9.88007	SIPA1	6494
ENSG00000213625	10.1271	10.1657	10.0022	9.7684	10.396	10.3635	10.0948	10.0531	LEPROT	54741
ENSG00000213626	10.1909	10.2307	10.2572	10.3953	9.72952	9.6214	9.71038	10.1115	LBH	81606
ENSG00000213648	10.0343	9.96122	10.0746	9.74537	10.4672	10.4797	9.99125	9.92111	SULT1A4	445329
ENSG00000213949	11.9495	11.7945	12.1737	12.1126	10.4146	10.2256	10.5761	10.6655	ITGA1	3672
ENSG00000214575	10.0022	10.1081	10.0349	10.0383	9.72392	9.70908	9.6214	9.6214	CPEB1	64506
ENSG00000218336	9.8359	9.92196	9.81634	10.1007	9.6214	9.6214	9.67598	9.70912	TENM3	55714
ENSG00000221829	10.3622	10.5034	10.2161	10.4845	10.8408	10.8739	10.4323	10.3501	FANCG	2189
ENSG00000221866	9.85961	9.81399	9.74135	9.73504	10.2226	9.69533	10.7845	10.6243	PLXNA4	91584
ENSG00000221869	11.8486	11.8479	11.7242	11.7584	10.9224	10.9522	10.1758	10.1582	CEBPD	1052
ENSG00000221995	9.90082	9.88609	9.9147	9.82026	10.0951	10.0354	9.91901	9.81435	TIAF1	9220
ENSG00000222009	10.2284	10.1761	10.286	10.3598	9.73967	9.79511	9.91057	9.87931	BTBD19	149478
ENSG00000223494	10.9349	10.728	10.2102	10.0401	11.3677	11.4318	10.4066	10.4179	VARS2	57176
ENSG00000224941	10.161	10.1528	9.95323	9.93078	10.5712	10.5318	9.8158	10.2526	TCF19	6941
ENSG00000225697	11.3147	11.0771	11.5041	11.4072	10.8627	10.499	11.2359	11.2903	SLC26A6	65010
ENSG00000225950	9.6214	9.6214	9.6214	9.66823	9.9458	9.80384	10.1891	10.1938	NTF4	4909
ENSG00000226887	10.0141	10.0834	9.7695	9.6214	10.2582	10.2654	10.0867	10.0227	ERVMER34-1	100288413
ENSG00000227402	12.7625	12.6268	13.2332	13.136	12.1185	11.2136	12.5517	12.5515	SLC39A7	7922
ENSG00000227567	9.9271	9.93272	9.8431	9.98158	9.6214	9.6214	9.69418	9.84603	APOM	55937
ENSG00000228760	9.6214	11.0387	10.3405	10.6212	9.6214	9.6214	10.717	10.8365	BAG6	7917
ENSG00000234498	9.73965	9.77958	9.67173	9.70471	9.86548	9.9004	9.6214	9.7	RPL13AP20	387841
ENSG00000235220	9.78363	9.7375	10.1597	10.3406	9.84427	9.81792	9.92643	10.2208	HLA-F	3134
ENSG00000235708	9.80342	9.92064	9.94903	9.93321	9.6214	9.6214	9.6214	9.816	COL11A2	1302
ENSG00000237575	9.79924	9.73286	9.79114	9.81193	9.6214	9.6214	9.71462	9.71356	PYY2	23615
ENSG00000240583	9.83747	9.82352	9.74608	9.77123	10.1709	9.72979	10.6301	10.6428	AQP1	358
ENSG00000240764	10.0126	10.0471	9.97533	9.94881	9.76404	9.70138	9.82421	9.91915	PCDHGC5	56097
ENSG00000241935	9.82474	9.92879	9.6214	9.70908	10.7324	10.8015	10.1645	10.2338	HOGA1	112817
ENSG00000242028	10.2474	10.202	10.3259	10.2378	10.0365	9.92948	10.1192	10.2281	HYPK	25764
ENSG00000242110	10.4325	10.3028	10.2248	10.274	10.931	11.001	10.3059	10.3632	AMACR	23600
ENSG00000242265	11.15	10.9965	10.566	10.5572	13.6657	13.5633	12.3376	12.2718	PEG10	23089
ENSG00000244694	10.7285	10.7897	10.4394	10.5238	9.9002	9.85202	10.0505	9.98211	PTCHD4	442213
ENSG00000249115	9.97903	9.90471	9.94146	10.0283	10.4461	10.4073	10.1231	10.1845	HAUS5	23354
ENSG00000249158	10.187	10.1749	10.0974	9.98641	9.9057	9.78253	9.98324	10.0347	PCDHA11	56138
ENSG00000250571	10.3669	10.2361	10.2647	10.2474	9.97468	9.90608	10.0893	10.1534	GLI4	2738
ENSG00000253305	11.4793	11.4767	11.5428	11.5751	10.3018	10.2112	10.6803	10.6646	PCDHGB6	56100
ENSG00000254788	9.91665	9.94556	10.0515	10.0348	9.81408	9.83704	10.009	10.022	CKLF-CMTM1	100529251
ENSG00000256087	10.93	10.9216	10.9129	11.2611	10.2411	9.83387	10.3384	10.3007	ZNF432	9668
ENSG00000256977	10.227	10.2255	10.183	10.2532	10.0105	10.0008	10.2735	10.2783	LIMS3	96626
ENSG00000258643	10.1586	10.1234	10.1012	10.1682	10.0069	9.80777	10.0687	10.1589	BCL2L2-PABPN1	100529063
ENSG00000258790	10.4442	10.4445	10.335	10.6035	10.1126	9.90529	10.3839	10.2719	PRORP	9692
ENSG00000260916	12.2018	12.1623	12.7671	12.7333	11.644	11.1971	12.0809	12.0743	CCPG1	9236
ENSG00000261150	10.0113	10.0737	9.69018	9.6214	10.6196	9.90994	11.471	11.3938	EPPK1	83481
ENSG00000261272	10.201	10.0371	10.0832	10.2685	9.88422	9.96425	9.6214	9.67698	MUC22	100507679
ENSG00000261934	10.0345	9.92298	10.1696	10.1532	9.742	9.78214	9.86992	9.83954	PCDHGA9	56107
ENSG00000262327	9.95565	10.0067	10.0623	9.6214	9.6214	9.6214	9.97802	9.6214	AGK	55750
ENSG00000263247	9.6214	9.87363	9.80917	9.98019	9.68784	9.6214	9.86464	9.83978	PRH1	5554
ENSG00000265190	9.6214	9.7194	9.6214	9.75449	10.2064	10.1382	10.4917	10.4515	ANXA8	653145
ENSG00000265590	9.6214	9.97985	9.72063	10.0262	9.6214	9.6214	9.6214	10.0362	C21orf59-TCP10L	110091775
ENSG00000270885	9.75515	9.71865	9.64323	9.76769	9.6214	9.64216	9.74671	9.72498	RASL10B	91608
ENSG00000272196	10.6135	10.4473	10.6282	9.6214	9.6214	9.6214	9.94813	9.6214	H2AC19	723790
ENSG00000272391	10.3347	10.2176	10.3308	10.6597	10.0002	10.1736	10.3741	10.3651	POM121C	100101267
ENSG00000272398	10.2171	10.5038	9.81811	9.95063	11.814	12.7213	10.8075	10.9321	CD24	100133941
ENSG00000273167	9.96425	9.9439	9.98596	9.92494	9.6214	9.6214	9.76799	9.6214	SPATA13	221178
ENSG00000273397	10.524	10.3773	10.3364	10.363	9.93439	10.2216	10.4185	10.2547	NDUFA6	4700
ENSG00000274810	10.095	10.275	10.0901	10.2885	9.68018	9.72268	9.81912	9.78356	NPHP3-ACAD11	100532724
ENSG00000274811	10.555	9.6214	10.3939	9.6214	9.6214	9.6214	10.4739	10.3313	CLPTM1L	81037
ENSG00000275993	11.6167	11.388	12.3291	12.3719	11.2567	10.8513	11.8703	11.9454	SIK1B	102724428
ENSG00000276336	9.894	9.82581	9.86587	9.88996	9.6214	9.72681	10.0424	9.6214	SCARF1	8578
ENSG00000277196	10.1721	10.1586	9.6214	9.91648	10.4537	10.6164	9.93953	9.89994	LOC102724788	102724788
ENSG00000278741	10.78	10.2858	10.3717	10.1149	10.0533	9.90512	10.2155	10.3404	ABR	29
ENSG00000278817	9.95006	10.0251	10.0151	10.1823	9.77645	9.91906	10.0229	10.0179	LOC102724770	102724770
ENSG00000280165	10.6714	10.7022	10.0399	10.2257	11.2934	11.4629	10.3687	10.3524	PCDH20	64881
ENSG00000281690	9.75614	9.6214	9.90149	9.87982	9.6214	9.6214	9.78145	9.6214	ADAMTS12	81792
ENSG00000282195	9.90483	9.96826	10.1994	10.1721	9.90275	9.73089	9.97731	9.99587	SORD2P	653381
ENSG00000283900	9.89126	9.97935	9.95869	9.96673	9.74173	9.6214	9.6214	9.6214	TPTEP2-CSNK1E	102800317
ENSG00000283965	10.7587	10.7901	10.1725	10.4321	10.909	11.1113	10.5308	10.6288	KCNH1	3756
ENSG00000284753	10.1504	10.1433	10.1828	10.1057	9.94555	9.94148	10.1125	10.0815	EEF1AKMT4	110599564
ENSG00000284832	11.2937	11.4227	11.1969	11.3167	10.1037	10.8344	11.2813	11.1034	POLR2A	5430
ENSG00000284874	9.79479	9.82643	9.6214	9.77821	9.6214	9.6214	9.74016	9.78908	SEPT5-GP1BB	100526833
ENSG00000285098	10.1339	10.0902	10.0324	9.96164	10.4347	10.449	10.0721	10.1612	CLDN23	137075
ENSG00000001461	9.92505	9.87917	9.83268	10.0287	10.1509	10.1851	10.0199	10.0323	NIPAL3	57185
ENSG00000001626	9.8456	9.82106	9.80073	9.92194	9.6214	9.67121	9.6214	9.6214	CFTR	1080
ENSG00000002587	9.84155	9.76596	9.92888	9.99305	9.90284	10.0392	9.76633	9.80403	HS3ST1	9957
ENSG00000002746	9.74026	9.68929	10.1156	9.95208	9.6214	9.65429	9.78087	9.66026	HECW1	23072
ENSG00000003096	11.3836	11.354	10.6472	10.6161	11.1779	11.1983	10.5705	10.6025	KLHL13	90293
ENSG00000003249	10.2964	10.3705	10.4489	10.4222	10.8238	10.9456	10.8592	10.8758	DBNDD1	79007
ENSG00000003393	9.9937	10.0678	10.0302	10.1336	10.4461	10.3672	10.2091	10.1977	ALS2	57679
ENSG00000003400	10.8465	10.9116	10.9061	11.0132	10.4741	10.4658	10.4444	10.3972	CASP10	843
ENSG00000004059	10.2531	10.6559	10.3779	10.2767	10.6763	10.6373	10.1542	10.4294	ARF5	381
ENSG00000004660	10.287	10.3226	10.3191	10.3123	10.8238	10.7309	11.0727	11.0325	CAMKK1	84254
ENSG00000004700	10.7896	10.9047	10.7443	10.6862	10.3932	10.4421	10.4637	10.4049	RECQL	5965
ENSG00000004766	10.4891	10.4239	10.3296	10.0589	10.6206	10.7576	10.4672	10.5605	VPS50	55610
ENSG00000004777	9.81651	9.88202	9.9654	9.7693	10.354	10.5465	10.3318	10.3094	ARHGAP33	115703
ENSG00000005059	9.67915	9.71983	9.85419	9.93012	10.0648	10.1711	9.94893	10.05	MCUB	55013
ENSG00000005073	10.4	10.4081	10.4064	10.3623	10.1855	10.036	10.2697	10.2587	HOXA11	3207
ENSG00000005189	10.0142	9.98983	10.0254	9.70611	10.2122	10.3393	9.99512	10.0392	REXO5	81691
ENSG00000005243	9.8215	9.88243	9.86297	10.1261	9.71241	9.78276	9.84761	9.7875	COPZ2	51226
ENSG00000005339	13.4077	11.7637	11.8099	12.0861	11.3337	11.4949	11.5678	11.4187	CREBBP	1387
ENSG00000005448	10.8959	10.7561	10.9482	10.94	11.0151	11.0738	10.6256	10.6192	WDR54	84058
ENSG00000006025	9.93337	10.0268	10.0426	10.2328	9.89481	9.82135	9.8755	10.144	OSBPL7	114881
ENSG00000006042	11.449	11.5641	11.6277	11.303	10.5938	10.6013	10.5184	10.5115	TMEM98	26022
ENSG00000006062	9.96777	9.79504	9.7679	9.9968	10.1909	10.0301	10.1906	10.1704	MAP3K14	9020
ENSG00000006607	10.7814	10.8678	10.4902	10.7472	11.1678	11.4229	11.3662	11.3013	FARP2	9855
ENSG00000006747	12.6073	12.7002	11.945	11.9709	11.8928	11.9908	10.9466	10.9665	SCIN	85477
ENSG00000007171	9.71069	9.78505	9.76438	9.75345	9.6214	9.6214	9.6214	9.6214	NOS2	4843
ENSG00000007202	10.7138	10.9407	10.9804	11.1592	10.2324	10.964	11.4366	11.2423	KIAA0100	9703
ENSG00000007372	10.2762	10.271	10.0425	10.2433	10.033	10.0322	10.0751	10.1168	PAX6	5080
ENSG00000007384	11.5161	11.4642	11.8594	11.8176	10.9042	10.9058	11.1797	11.1079	RHBDF1	64285
ENSG00000007923	9.90128	10.0067	9.93158	9.83455	9.91206	9.92033	10.0123	10.1668	DNAJC11	55735
ENSG00000008196	9.78041	9.82571	9.8118	9.85395	10.0374	10.091	9.8889	9.93464	TFAP2B	7021
ENSG00000008277	9.94921	10.0229	9.82771	9.80153	9.92413	9.82231	9.76289	9.77147	ADAM22	53616
ENSG00000008283	10.1928	10.335	10.2306	9.98046	10.0997	10.136	10.432	10.3312	CYB561	1534
ENSG00000008394	10.136	10.271	9.98721	10.4145	10.1384	10.1884	9.77693	9.82537	MGST1	4257
ENSG00000008441	11.1589	11.1423	11.1611	11.8237	10.0795	10.0259	10.2006	10.2117	NFIX	4784
ENSG00000008513	11.5089	11.2062	12.0963	11.9443	10.2824	10.2976	10.5025	10.4826	ST3GAL1	6482
ENSG00000010219	10.2846	10.2402	10.0949	10.1004	10.5257	10.4854	10.4742	10.4783	DYRK4	8798
ENSG00000010278	11.6406	11.7027	11.4887	11.7516	11.5622	11.3782	11.0286	10.8479	CD9	928
ENSG00000010379	9.81704	9.82399	9.71101	9.72469	9.96359	9.92913	9.8668	9.90838	SLC6A13	6540
ENSG00000010404	10.8427	10.6737	11.266	11.1824	10.3067	10.5797	10.6362	10.6179	IDS	3423
ENSG00000010810	11.419	11.4022	11.7035	11.9749	9.80069	9.72768	9.7839	9.83224	FYN	2534
ENSG00000011021	10.0607	10.0462	10.1121	10.1819	9.95305	9.88972	10.0173	9.99202	CLCN6	1185
ENSG00000011028	11.8527	11.9454	11.9743	12.786	11.2191	10.3632	11.3165	11.6429	MRC2	9902
ENSG00000011201	9.77103	9.6733	9.6214	9.6214	9.66674	9.6214	9.7775	9.83207	ANOS1	3730
ENSG00000011422	10.7807	10.6546	10.9	10.8573	10.3825	10.5209	10.3278	10.4022	PLAUR	5329
ENSG00000011566	11.2379	11.4198	11.1745	11.4145	10.7653	10.6577	10.6645	10.6865	MAP4K3	8491
ENSG00000011638	12.4028	12.2904	12.5936	12.5166	10.7795	10.8711	10.5972	10.5431	TMEM159	57146
ENSG00000012223	9.76357	9.87546	9.91936	9.97871	9.67054	9.68328	9.6214	9.6214	LTF	4057
ENSG00000012232	11.434	11.3823	11.2418	11.5153	11.9023	12.1188	12.0543	11.9429	EXTL3	2137
ENSG00000012504	9.90477	9.88095	9.74266	9.67256	9.88032	9.91718	9.67415	9.68099	NR1H4	9971
ENSG00000012660	10.0418	10.0515	9.99713	9.93	10.3736	10.2283	10.5655	10.5224	ELOVL5	60481
ENSG00000013573	10.1664	10.2706	10.2815	10.4463	10.6214	10.6372	10.6795	10.5616	DDX11	1663
ENSG00000013619	10.7129	10.7051	10.6059	10.6878	10.3331	10.3519	10.4735	10.3551	MAMLD1	10046
ENSG00000013725	9.84591	9.80978	9.92054	9.78745	9.6214	9.72689	9.6214	9.67418	CD6	923
ENSG00000015475	11.2435	11.0615	11.3176	11.1652	10.6338	10.5488	10.8638	11.0237	BID	637
ENSG00000017797	10.5741	10.598	10.4671	10.1145	10.8315	10.9061	10.9452	10.6677	RALBP1	10928
ENSG00000018408	12.5181	12.4974	11.9823	11.7692	13.0032	13.1248	13.0964	13.1138	WWTR1	25937
ENSG00000018869	9.85593	9.74704	9.76668	9.6214	10.0164	9.96616	9.98067	9.95548	ZNF582	147948
ENSG00000019582	9.97921	10.0457	10.2205	10.3586	11.3463	11.1858	11.8046	11.7993	CD74	972
ENSG00000020577	12.1427	12.1671	12.188	12.326	12.1279	11.8909	12.8285	12.7512	SAMD4A	23034
ENSG00000020633	9.91885	9.90406	9.71728	9.80972	9.6214	9.6214	9.6214	9.6214	RUNX3	864
ENSG00000020922	10.6051	10.6114	10.401	10.6152	10.9232	11.0123	10.6695	10.6611	MRE11	4361
ENSG00000021645	10.4023	10.4564	10.3885	10.3156	10.2322	10.3667	10.0092	10.1157	NRXN3	9369
ENSG00000021826	10.7583	10.8465	10.6199	10.5498	11.1943	11.3507	11.0894	11.0772	CPS1	1373
ENSG00000022267	10.342	10.4314	10.5939	9.76207	10.0114	9.91068	9.81326	9.86315	FHL1	2273
ENSG00000023171	10.4197	10.2763	10.5079	10.4576	9.73581	9.75884	9.86601	9.73594	GRAMD1B	57476
ENSG00000023697	10.0669	9.95612	10.1319	10.0907	10.4585	10.6292	10.0707	10.4227	DERA	51071
ENSG00000025039	10.174	10.1784	10.1489	10.3306	9.77039	9.81294	9.81655	9.6214	RRAGD	58528
ENSG00000025423	9.85296	9.82961	9.76749	9.7618	10.0389	9.7527	10.2496	10.2248	HSD17B6	8630
ENSG00000025708	9.78283	9.90579	9.81645	10.0701	9.73796	9.67771	9.80054	9.6214	TYMP	1890
ENSG00000026103	11.6137	11.606	12.1306	11.9387	10.7381	10.7373	10.7696	10.7214	FAS	355
ENSG00000026508	15.35	15.1242	16.1148	16.2088	13.7361	13.8314	14.0708	13.992	CD44	960
ENSG00000026559	9.76102	9.84464	9.90227	9.77832	9.77417	9.7132	9.83042	9.89433	KCNG1	3755
ENSG00000026751	10.1197	10.2456	10.1463	10.3628	9.6214	9.693	9.67367	9.6214	SLAMF7	57823
ENSG00000027075	10.191	9.93436	10.095	9.98155	9.96388	10.1191	9.78302	9.81637	PRKCH	5583
ENSG00000027847	9.98364	9.95123	9.96361	10.1662	9.83971	9.85444	9.89022	9.92131	B4GALT7	11285
ENSG00000029534	10.4605	10.4043	10.1998	10.4369	9.69446	9.79427	9.74698	9.78626	ANK1	286
ENSG00000029639	9.99951	10.004	10.0274	10.1024	10.0571	10.0878	9.84132	9.93294	TFB1M	51106
ENSG00000031081	11.1349	11.1969	10.7863	11.0746	11.0242	10.7819	11.7706	11.7653	ARHGAP31	57514
ENSG00000033100	12.4395	12.3117	12.737	12.745	11.7482	11.6507	12.278	12.2894	CHPF2	54480
ENSG00000033327	9.84337	9.78503	9.83943	9.84778	9.6214	9.71852	9.70566	9.6214	GAB2	9846
ENSG00000033627	11.1017	11.1541	11.4749	11.63	10.8533	10.8727	11.0567	10.9026	ATP6V0A1	535
ENSG00000033867	11.0817	11.1714	11.1144	11.2991	11.8419	11.2767	12.6009	12.6707	SLC4A7	9497
ENSG00000034152	11.5722	11.4189	11.8614	11.8079	11.0125	10.9766	10.9612	10.9617	MAP2K3	5606
ENSG00000035862	14.7548	14.7244	14.4109	14.5471	12.8122	12.9558	12.4126	12.368	TIMP2	7077
ENSG00000038219	10.2151	10.3813	10.0363	10.1675	10.1079	10.0758	10.4711	10.4167	BOD1L1	259282
ENSG00000038295	9.6214	9.71007	9.6214	9.67564	9.96308	9.85906	10.3372	10.3316	TLL1	7092
ENSG00000038427	14.4753	14.4708	13.9061	13.9386	15.3476	15.2616	15.2542	15.2683	VCAN	1462
ENSG00000039068	9.6214	9.66617	9.6214	9.6214	9.878	9.97079	9.6214	9.78245	CDH1	999
ENSG00000039123	10.423	10.4136	10.4363	10.8174	10.6207	10.2003	11.0317	10.7744	MTREX	23517
ENSG00000040199	10.2546	10.3102	10.3547	10.303	10.7423	10.7275	10.7902	10.8568	PHLPP2	23035
ENSG00000040275	10.0565	10.0166	10.1829	9.97169	10.3151	10.2696	10.3381	10.155	SPDL1	54908
ENSG00000041982	14.133	14.1637	13.0314	13.2381	14.9454	12.9057	16.6267	16.6037	TNC	3371
ENSG00000042980	9.95608	10.0471	10.1149	10.4582	9.7287	9.68418	9.67984	9.6214	ADAM28	10863
ENSG00000043143	11.6525	11.5743	12.2234	12.2306	11.0739	11.2073	10.9557	10.82	JADE2	23338
ENSG00000047249	10.6725	10.548	10.7109	10.647	10.7629	10.702	10.4717	10.3444	ATP6V1H	51606
ENSG00000047644	11.0802	11.073	11.3082	11.2357	10.6719	10.6171	10.8508	10.823	WWC3	55841
ENSG00000047932	11.7964	11.8789	11.8973	11.9644	12.1866	11.4651	12.8599	12.9591	GOPC	57120
ENSG00000047936	9.89073	9.96875	9.84458	9.7261	10.0432	9.84454	10.2716	10.36	ROS1	6098
ENSG00000048140	10.5622	10.4134	10.5193	10.4782	10.8834	10.9326	10.7488	10.9063	TSPAN17	26262
ENSG00000048392	12.5313	12.6175	12.4195	12.6322	11.4739	11.1943	11.8232	11.8046	RRM2B	50484
ENSG00000048828	10.0075	10.0876	10.137	9.97193	10.1044	10.4619	10.0004	10.1296	FAM120A	23196
ENSG00000049246	10.1624	10.1307	10.0653	10.1396	10.3673	10.5275	10.3393	10.2185	PER3	8863
ENSG00000049249	10.1234	10.0298	9.84913	9.83544	11.0095	11.166	10.8644	10.8648	TNFRSF9	3604
ENSG00000049323	10.2631	10.3223	10.2803	10.3129	9.89257	10.0645	10.0844	9.99309	LTBP1	4052
ENSG00000049449	14.5633	14.6108	14.1616	14.1299	13.2481	13.0902	12.9755	13.0372	RCN1	5954
ENSG00000049759	11.8496	11.9191	11.6417	11.7442	12.2866	12.5793	11.632	11.6392	NEDD4L	23327
ENSG00000049860	10.1379	10.2516	10.038	9.99624	10.3483	10.3786	10.3093	10.2758	HEXB	3074
ENSG00000051596	10.7917	10.7842	10.7512	10.5921	11.1053	11.2339	11.0178	10.9746	THOC3	84321
ENSG00000053254	11.4887	11.6765	11.5238	11.7257	10.839	11.1541	10.9825	10.9265	FOXN3	1112
ENSG00000053501	10.1905	10.0252	10.1588	10.2131	9.96506	10.0422	9.881	9.80734	USE1	55850
ENSG00000053747	12.2683	12.3649	11.9908	11.8906	13.5073	13.5693	12.9348	12.9377	LAMA3	3909
ENSG00000053918	9.87236	9.92289	9.86348	10.0763	9.70376	9.84412	9.6214	9.6214	KCNQ1	3784
ENSG00000054654	11.5149	11.4993	11.3498	11.3346	11.543	11.7617	11.1476	11.016	SYNE2	23224
ENSG00000055044	9.9761	9.96962	10.026	10.013	10.1234	10.1194	9.95896	9.94116	NOP58	51602
ENSG00000056291	9.82167	9.84819	9.71272	9.67802	10.2116	10.2576	10.1865	10.2438	NPFFR2	10886
ENSG00000056972	11.7134	11.685	11.6705	11.587	10.9633	10.92	10.8531	10.87	TRAF3IP2	10758
ENSG00000057294	10.2968	10.3321	10.124	10.1507	10.7295	10.8401	10.612	10.5279	PKP2	5318
ENSG00000057704	10.7302	10.6548	10.8497	10.8005	9.6214	9.92779	9.6214	9.85665	TMCC3	57458
ENSG00000058056	10.1661	10.0271	10.092	10.1725	10.2189	10.2797	10.0115	10.0529	USP13	8975
ENSG00000058085	12.6809	12.6709	11.752	11.6578	16.4975	16.4101	17.06	17.0435	LAMC2	3918
ENSG00000059915	9.76884	9.79087	9.78116	9.67925	9.68161	9.68751	9.8183	9.86132	PSD	5662
ENSG00000060558	10.0347	9.99279	10.585	10.4485	9.6214	9.6214	9.66947	9.6214	GNA15	2769
ENSG00000060656	11.0746	11.0167	11.5124	11.626	10.3763	10.262	10.4809	10.4151	PTPRU	10076
ENSG00000060718	9.6214	9.6214	9.77144	9.91924	10.4786	10.1647	10.1432	10.4	COL11A1	1301
ENSG00000060762	9.94482	9.82406	9.85616	9.83784	9.74154	9.6214	9.71439	9.8817	MPC1	51660
ENSG00000061337	10.436	10.468	9.93263	10.0072	10.6792	10.912	10.4952	10.4431	LZTS1	11178
ENSG00000062038	9.77153	9.73035	9.70999	9.82984	10.6969	10.727	10.4812	10.5022	CDH3	1001
ENSG00000062582	10.4017	10.2894	10.467	10.5603	10.3248	10.4341	10.0816	10.1099	MRPS24	64951
ENSG00000062822	10.4444	10.4136	10.4473	10.3905	10.8325	11.1732	10.7862	10.8156	POLD1	5424
ENSG00000064042	11.7096	11.7557	11.4389	11.4493	10.572	10.679	10.4626	10.5325	LIMCH1	22998
ENSG00000064205	9.76077	9.77825	9.74938	9.6214	9.87401	9.8922	9.6214	9.6214	CCN5	8839
ENSG00000064225	10.0549	10.0897	10.0971	10.264	9.83144	9.84622	9.90111	9.80955	ST3GAL6	10402
ENSG00000064309	10.8729	10.9587	10.2757	10.3892	10.6165	10.5018	11.0974	11.1682	CDON	50937
ENSG00000064687	10.6834	10.6678	10.7313	11.2006	10.5667	10.5801	11.1198	10.9035	ABCA7	10347
ENSG00000064763	9.82933	9.85262	9.78069	9.81709	9.91664	10.0837	10.0425	9.92451	FAR2	55711
ENSG00000064787	9.90541	9.8959	9.80691	10.0651	9.6214	9.6214	9.6214	9.6214	BCAS1	8537
ENSG00000065054	10.6717	10.5982	11.1609	11.0335	10.4746	10.4931	10.4542	10.423	SLC9A3R2	9351
ENSG00000065057	10.0095	9.69333	9.89578	10.1232	10.0826	10.1084	9.83751	9.74408	NTHL1	4913
ENSG00000065361	9.95735	10.0243	10.033	10.0218	10.1439	10.2246	9.8225	9.85956	ERBB3	2065
ENSG00000065534	13.2057	13.436	12.8708	12.7061	13.4714	13.9561	12.2713	12.1872	MYLK	4638
ENSG00000065609	9.97628	10.1262	9.97068	9.92997	9.6214	9.6214	9.6214	9.6214	SNAP91	9892
ENSG00000065675	10.1739	10.1734	9.9609	9.96925	10.4365	10.4009	10.4592	10.3781	PRKCQ	5588
ENSG00000065978	13.0558	13.0627	12.8143	12.7436	13.7816	13.8122	13.2233	13.2118	YBX1	4904
ENSG00000066629	13.2439	13.1852	13.6467	13.4655	11.7936	12.119	11.6129	11.5844	EML1	2009
ENSG00000066735	10.1558	10.1451	10.0169	10.0991	9.69995	9.70879	9.68803	9.6214	KIF26A	26153
ENSG00000066813	9.6214	9.70083	9.6214	9.6214	9.89487	9.85696	9.70297	9.78904	ACSM2B	348158
ENSG00000067057	10.2417	10.3554	10.4692	10.4261	10.8991	10.7123	10.9455	10.8607	PFKP	5214
ENSG00000067064	10.8828	10.9409	10.7932	10.7181	11.8442	11.6053	11.6838	11.8303	IDI1	3422
ENSG00000067208	10.7267	10.9178	10.9164	11.2169	10.4873	10.4664	10.7257	10.717	EVI5	7813
ENSG00000067715	9.71339	9.90449	9.7142	9.85031	9.6214	9.6214	9.6214	9.6214	SYT1	6857
ENSG00000067836	10.477	10.472	10.4989	10.2654	10.7788	10.7527	10.8335	10.8708	ROGDI	79641
ENSG00000068079	10.4396	10.4913	10.6528	10.6305	10.666	10.8603	10.4665	10.3921	IFI35	3430
ENSG00000068323	11.2543	11.171	11.275	11.7154	10.8488	10.8725	10.8224	11.0091	TFE3	7030
ENSG00000068354	9.97281	9.91312	10.0038	10.0597	9.84488	9.96837	10.0377	10.0542	TBC1D25	4943
ENSG00000068366	14.3615	14.2208	14.7276	14.8784	12.1979	11.9849	12.162	12.2821	ACSL4	2182
ENSG00000068650	11.4573	11.5765	11.4428	11.6561	12.4241	13.0891	12.1412	12.0109	ATP11A	23250
ENSG00000068654	9.97024	10.1201	9.81777	10.1668	10.1461	10.5345	10.3913	10.4596	POLR1A	25885
ENSG00000069020	11.0763	11.143	11.1648	11.4062	10.6987	10.8229	10.999	10.8869	MAST4	375449
ENSG00000069493	9.92912	10.0453	9.88377	10.0358	9.80474	9.6832	9.70864	9.68579	CLEC2D	29121
ENSG00000069812	10.2041	10.2246	10.0376	10.1745	10.0071	9.86976	10.0008	10.0375	HES2	54626
ENSG00000069998	10.5409	10.5713	10.5426	10.4024	10.8317	10.9798	10.6537	10.6641	HDHD5	27440
ENSG00000070159	10.0927	10.0064	10.1461	9.79687	10.9458	10.5235	10.2433	10.5815	PTPN3	5774
ENSG00000070366	10.5614	10.3378	10.7444	10.749	10.2505	10.1647	10.3701	10.2739	SMG6	23293
ENSG00000070371	10.1097	10.1124	10.1799	10.0373	10.3614	10.4788	10.634	10.6334	CLTCL1	8218
ENSG00000070444	10.168	10.3078	10.0043	10.484	9.85534	9.96096	9.97085	10.0334	MNT	4335
ENSG00000070476	10.5725	10.5324	10.662	10.673	10.2524	10.366	10.5524	10.4065	ZXDC	79364
ENSG00000070495	10.9704	10.8818	11.2792	11.013	10.6222	10.552	10.7278	10.7004	JMJD6	23210
ENSG00000070669	10.5485	10.6114	10.3315	10.6752	10.8677	10.9988	10.582	10.6278	ASNS	440
ENSG00000070729	9.7439	9.7177	9.68341	9.68519	9.74557	9.86899	9.6214	9.68199	CNGB1	1258
ENSG00000070731	9.84001	9.8705	9.85485	9.96265	9.70369	9.71251	9.7318	9.6214	ST6GALNAC2	10610
ENSG00000070882	11.2369	11.2992	11.334	11.2014	10.3187	10.5865	10.5438	10.4931	OSBPL3	26031
ENSG00000070915	9.87804	9.70818	9.6214	9.6214	10.0019	9.91619	9.66501	9.74293	SLC12A3	6559
ENSG00000070950	9.6214	9.88287	9.89495	9.86424	10.0553	10.1046	10.0971	9.94242	RAD18	56852
ENSG00000071539	9.80241	9.79691	9.74441	9.6214	9.85006	9.8079	9.68823	9.66452	TRIP13	9319
ENSG00000071575	10.0469	10.2266	9.85408	9.77503	9.6875	9.71921	9.82923	9.70909	TRIB2	28951
ENSG00000071794	10.3913	10.3317	10.1887	9.99187	10.6705	10.6775	10.6071	10.4762	HLTF	6596
ENSG00000071859	10.286	10.306	10.3268	10.3132	10.2319	10.1024	10.3701	10.4606	FAM50A	9130
ENSG00000071967	10.1072	10.1254	10.0946	10.2113	9.93701	9.98895	10.0142	9.86928	CYBRD1	79901
ENSG00000072041	9.78618	9.70654	9.7752	9.96165	9.6214	9.6214	9.6214	9.6214	SLC6A15	55117
ENSG00000072210	10.6887	10.7696	11.0749	11.0044	10.4943	10.4742	10.4112	10.45	ALDH3A2	224
ENSG00000072682	12.6389	12.5778	13.1867	13.3188	12.4083	11.8841	13.1917	13.2436	P4HA2	8974
ENSG00000072840	10.2951	10.3275	10.4115	10.217	9.79473	9.84881	9.78735	9.74394	EVC	2121
ENSG00000072864	10.337	10.3587	10.3093	10.3148	10.3985	10.5393	10.1898	10.2286	NDE1	54820
ENSG00000073008	11.3761	11.3505	11.2817	11.2146	12.0734	12.0896	12.4939	12.485	PVR	5817
ENSG00000073060	10.6223	10.5461	10.2727	10.415	9.9147	9.9245	10.0556	9.95878	SCARB1	949
ENSG00000073150	10.0228	9.93473	10.3809	10.2097	9.70569	9.69159	9.74981	9.71524	PANX2	56666
ENSG00000073282	9.6214	9.68475	9.69928	9.83274	9.80586	9.69018	10.0335	10.0592	TP63	8626
ENSG00000073331	10.5141	10.3488	10.3875	10.5027	10.4949	10.6407	10.321	10.186	ALPK1	80216
ENSG00000073350	10.0734	9.95478	9.90301	9.97902	10.6483	10.7082	10.478	10.5099	LLGL2	3993
ENSG00000073464	9.6214	9.95731	9.95396	9.98327	9.76721	9.81764	9.6214	9.6214	CLCN4	1183
ENSG00000073536	10.2245	10.2226	10.1683	10.1755	10.4052	10.5438	10.4223	10.4982	NLE1	54475
ENSG00000073756	9.9925	9.70647	10.0737	10.4895	9.69017	9.6611	9.72267	9.67974	PTGS2	5743
ENSG00000074047	10.1433	10.1653	10.1669	10.1881	10.0993	10.0385	10.6285	10.6081	GLI2	2736
ENSG00000074527	9.99068	10.0543	9.6214	9.98395	11.3283	10.3909	10.3491	10.783	NTN4	59277
ENSG00000074800	15.2812	15.2442	15.4365	15.2854	15.9662	16.2457	15.1332	15.085	ENO1	2023
ENSG00000074935	10.3758	10.2929	10.3339	10.5999	10.0654	10.197	10.1104	10.1483	TUBE1	51175
ENSG00000075188	10.5069	10.6055	10.2633	10.3699	10.8569	10.8851	10.617	10.6027	NUP37	79023
ENSG00000075213	10.4749	10.4623	10.3096	10.2801	10.184	10.2976	9.95052	9.84114	SEMA3A	10371
ENSG00000075234	9.8928	9.93079	9.87338	9.9997	9.7251	9.83072	9.85504	9.86684	TTC38	55020
ENSG00000075391	10.658	10.7676	10.5803	10.5711	11.3597	11.6565	11.3138	11.2296	RASAL2	9462
ENSG00000075426	11.0719	10.9897	11.1726	11.463	11.0902	11.1535	10.5355	10.4831	FOSL2	2355
ENSG00000075618	10.1295	10.1865	10.2486	9.90928	9.87091	9.82077	9.95448	9.94665	FSCN1	6624
ENSG00000075651	11.7341	11.5849	11.4014	11.514	10.7942	10.9771	10.663	10.423	PLD1	5337
ENSG00000075711	11.6242	11.3963	11.2568	11.0587	11.9025	12.0867	12.1762	12.2398	DLG1	1739
ENSG00000075826	10.3479	10.463	10.7192	10.4192	10.4244	10.3249	10.6998	10.7591	SEC31B	25956
ENSG00000076641	10.8992	10.8763	10.504	10.6383	10.2629	10.0707	10.3165	10.1605	PAG1	55824
ENSG00000076826	9.86252	9.90428	9.78148	9.6214	10.3173	10.3646	10.4859	10.4313	CAMSAP3	57662
ENSG00000076924	9.87935	10.0432	9.92261	10.1212	9.74134	9.78794	9.81495	9.83802	XAB2	56949
ENSG00000077150	9.92732	10.0561	9.99611	10.1042	10.0153	9.94146	10.1161	10.192	NFKB2	4791
ENSG00000077514	10.5064	10.5687	10.3739	10.5031	10.8108	10.878	10.5115	10.5896	POLD3	10714
ENSG00000077684	11.333	11.1767	10.9591	10.9709	11.6671	11.8436	11.8204	11.9619	JADE1	79960
ENSG00000078018	10.0183	10.0654	10.1341	10.1684	10.3242	10.1827	10.6907	10.6356	MAP2	4133
ENSG00000078053	9.94804	9.9872	10.0103	10.0482	9.68559	9.6214	9.6214	9.6214	AMPH	273
ENSG00000078295	9.67906	9.6814	9.6214	9.67381	9.91413	9.67325	9.83054	9.7581	ADCY2	108
ENSG00000078549	9.81981	9.80745	9.84196	9.70473	9.6214	9.6214	9.6214	9.6214	ADCYAP1R1	117
ENSG00000078804	11.1856	11.295	10.7877	11.2738	10.6942	10.6177	10.76	10.6919	TP53INP2	58476
ENSG00000078900	9.6214	9.6214	9.70225	9.66594	9.6214	9.6214	9.74041	9.83454	TP73	7161
ENSG00000078902	10.7826	10.6962	10.9428	10.7768	10.3239	10.558	10.56	10.3041	TOLLIP	54472
ENSG00000079102	9.77201	9.75001	9.76988	10.0448	9.6214	9.6214	9.6214	9.6214	RUNX1T1	862
ENSG00000079156	10.0075	10.0743	9.84748	9.85542	10.1259	10.178	10.2275	10.1226	OSBPL6	114880
ENSG00000079263	9.87051	9.89261	9.81525	9.86521	9.9428	10.0501	9.87167	9.90425	SP140	11262
ENSG00000079335	9.80919	9.72487	9.71107	9.73554	9.68589	9.6214	9.85582	9.74411	CDC14A	8556
ENSG00000079337	11.0949	11.1406	11.3018	11.157	11.0316	11.191	10.7086	10.6085	RAPGEF3	10411
ENSG00000079459	10.9021	10.9721	10.8472	11.0273	11.3641	11.2163	11.0542	10.9986	FDFT1	2222
ENSG00000079462	10.595	10.4901	10.3689	10.3849	10.9771	11.0334	10.6708	10.6786	PAFAH1B3	5050
ENSG00000079819	10.9467	11.0502	10.8107	11.0199	11.6046	11.6942	11.7267	11.587	EPB41L2	2037
ENSG00000079841	9.80743	9.74676	9.79815	9.82727	10.1298	10.1931	10.1401	10.1216	RIMS1	22999
ENSG00000081014	9.6214	9.95592	9.6214	10.2899	9.6214	9.70198	9.7794	9.90323	AP4E1	23431
ENSG00000081248	9.96336	9.88759	10.1827	10.1343	9.6214	9.6214	9.6214	9.6214	CACNA1S	779
ENSG00000081760	9.89907	9.96039	9.97347	9.94599	9.96777	10.0031	10.2437	10.1555	AACS	65985
ENSG00000081803	10.6593	10.6646	10.3565	10.5648	10.0537	9.95813	9.91353	9.98141	CADPS2	93664
ENSG00000082175	9.96906	9.80755	10.3948	9.97818	9.6214	9.6214	9.6214	9.6214	PGR	5241
ENSG00000082269	10.1893	10.2035	10.1048	10.2183	10.5588	10.3642	10.4267	10.4094	FAM135A	57579
ENSG00000082512	10.4276	10.3911	10.0451	10.5928	10.3724	10.2843	10.9073	10.7865	TRAF5	7188
ENSG00000083067	9.86592	9.85139	9.82959	9.78778	9.81978	9.77454	9.6214	9.67922	TRPM3	80036
ENSG00000083223	10.265	10.5795	10.3577	10.2896	10.1734	9.89493	9.96058	10.066	TUT7	79670
ENSG00000083799	11.612	11.6009	12.1643	12.1924	11.2962	11.0891	11.5233	11.4917	CYLD	1540
ENSG00000083807	9.76561	9.77776	9.86976	9.9056	10.5048	10.4639	10.3856	10.3836	SLC27A5	10998
ENSG00000083814	9.82464	9.81949	9.85754	9.95523	10.0855	10.1096	10.055	10.0099	ZNF671	79891
ENSG00000083844	10.8374	10.9408	10.8321	10.946	10.4229	10.4617	10.5447	10.4118	ZNF264	9422
ENSG00000084112	10.763	10.66	11.2451	11.4832	10.4499	10.6613	10.9329	10.8404	SSH1	54434
ENSG00000084234	15.4657	15.4944	15.4187	15.3664	14.506	14.4018	14.4988	14.4826	APLP2	334
ENSG00000084764	10.2229	10.2698	10.4931	10.4956	10.2877	10.0541	10.5976	10.574	MAPRE3	22924
ENSG00000084774	10.3222	10.2989	10.1452	10.1431	10.6172	10.5223	10.3804	10.4139	CAD	790
ENSG00000085185	10.563	10.4891	10.8449	10.9306	10.3019	10.3197	10.5012	10.4713	BCORL1	63035
ENSG00000085224	11.1529	11.2628	10.7801	11.0217	11.5537	13.2416	12.0808	12.0922	ATRX	546
ENSG00000085449	10.1013	9.99016	10.0598	9.93828	9.87356	9.93111	10.0257	9.96675	WDFY1	57590
ENSG00000085465	9.94466	9.88352	9.86135	10.044	10.0008	10.0468	9.88281	9.87727	OVGP1	5016
ENSG00000085511	10.7635	10.7876	10.5438	10.4649	11.3369	10.9716	11.4602	11.5259	MAP3K4	4216
ENSG00000085662	13.1069	12.9833	13.6665	13.5779	11.5011	11.6949	11.0759	11.2234	AKR1B1	231
ENSG00000085719	9.91705	9.84427	9.78741	9.6214	10.2689	9.95449	9.96874	9.83035	CPNE3	8895
ENSG00000086300	10.4677	10.502	10.2616	10.2442	11.2	11.1225	10.851	10.8184	SNX10	29887
ENSG00000086475	10.2067	10.286	10.1671	10.1391	10.4346	10.4439	10.204	10.2525	SEPHS1	22929
ENSG00000086696	9.91075	9.78049	9.93326	9.82672	9.69914	9.75336	9.64629	9.6214	HSD17B2	3294
ENSG00000087008	10.4165	10.1914	10.2485	10.407	10.4392	10.465	11.1274	10.8617	ACOX3	8310
ENSG00000087085	9.73746	9.6214	9.83334	9.91718	9.6214	9.67381	9.90221	9.99838	ACHE	43
ENSG00000087253	9.90768	9.89779	10.0759	9.95157	10.115	9.86743	10.5022	10.3263	LPCAT2	54947
ENSG00000087258	10.6717	10.7582	10.86	10.7698	10.2953	10.5603	10.1953	10.2557	GNAO1	2775
ENSG00000087299	9.77707	9.70602	9.69902	9.6214	9.90308	9.95921	9.76635	9.82033	L2HGDH	79944
ENSG00000087303	10.6834	10.5865	10.3409	10.3147	9.79584	9.78335	9.68559	9.67787	NID2	22795
ENSG00000088808	10.0391	10.0699	10.048	10.2711	10.6224	10.7594	10.6502	10.6354	PPP1R13B	23368
ENSG00000088881	9.88337	9.83203	9.87569	10.0906	9.8959	9.80506	10.0646	9.95651	EBF4	57593
ENSG00000088926	9.72794	9.73192	9.7671	9.79403	9.6214	9.6214	9.6214	9.6214	F11	2160
ENSG00000089060	11.9659	11.8497	12.6815	12.4569	11.1187	11.1483	11.2434	11.068	SLC8B1	80024
ENSG00000089157	11.5963	11.6275	11.2291	11.194	11.9416	12.1505	11.7171	11.7475	RPLP0	6175
ENSG00000089472	10.1766	10.098	10.5849	10.5732	9.6214	9.6214	9.6214	9.6214	HEPH	9843
ENSG00000089692	9.6214	9.6214	9.65852	9.6214	9.78025	9.72721	9.86513	9.77671	LAG3	3902
ENSG00000089820	9.98085	10.042	10.1851	10.1927	9.77924	9.8081	9.83392	9.81151	ARHGAP4	393
ENSG00000090006	12.8653	12.7797	12.0037	11.9751	12.1834	11.9553	12.8758	12.8407	LTBP4	8425
ENSG00000090013	10.8125	10.7763	10.7672	10.7091	10.9141	10.9942	10.5332	10.5589	BLVRB	645
ENSG00000090376	11.4547	11.5964	11.8111	12.0372	9.7566	9.68539	9.70082	9.6214	IRAK3	11213
ENSG00000090487	10.433	10.0086	10.259	10.3732	10.3931	10.3108	10.0515	9.9034	SPG21	51324
ENSG00000090530	10.6072	10.7005	10.9736	10.9836	11.4029	11.259	11.5264	11.5892	P3H2	55214
ENSG00000090565	10.8552	11.016	11.0605	11.124	10.9078	10.9218	10.8274	10.7434	RAB11FIP3	9727
ENSG00000090674	10.0733	9.92601	10.0178	10.1538	9.84929	9.87862	9.93279	9.86311	MCOLN1	57192
ENSG00000090924	10.6568	10.9283	10.6854	10.8356	10.4836	10.7325	11.1859	11.2276	PLEKHG2	64857
ENSG00000090932	9.67775	9.73453	9.70528	9.6214	9.83505	9.83373	9.85341	9.83616	DLL3	10683
ENSG00000090975	10.2782	10.3191	10.1404	10.2515	10.6641	10.8859	10.7105	10.6511	PITPNM2	57605
ENSG00000091127	10.1178	9.89646	9.74084	9.83427	10.5474	10.5415	10.108	10.5389	PUS7	54517
ENSG00000091136	11.4528	11.499	10.321	10.3769	12.1379	11.5117	12.0818	12.3222	LAMB1	3912
ENSG00000091137	10.1047	9.99692	10.1308	9.95699	9.72274	9.73074	9.73273	9.78689	SLC26A4	5172
ENSG00000091409	10.5282	10.5463	9.6214	9.6214	11.2428	11.2702	11.1059	11.1146	ITGA6	3655
ENSG00000091483	11.0556	11.1062	10.947	10.8595	11.5244	11.6433	11.1991	11.1437	FH	2271
ENSG00000091592	10.4374	10.4781	10.0593	10.0746	10.5719	10.4193	10.9511	10.9126	NLRP1	22861
ENSG00000091622	9.6861	9.69042	9.71489	9.6214	9.72849	9.92333	9.85213	9.70903	PITPNM3	83394
ENSG00000091651	10.0118	9.94503	10.0005	9.96081	10.1672	10.3392	10.1677	10.1038	ORC6	23594
ENSG00000091972	10.1422	10.0908	10.0446	10.2644	9.8538	9.8073	9.86468	9.90384	CD200	4345
ENSG00000091986	12.7941	12.8393	12.6563	12.4104	12.7955	13.0543	11.865	11.8951	CCDC80	151887
ENSG00000092140	10.1833	10.1915	10.0373	10.1775	10.4809	10.3643	10.1995	10.4015	G2E3	55632
ENSG00000092208	10.1523	10.2001	10.215	10.108	10.4507	10.4572	10.3666	10.4427	GEMIN2	8487
ENSG00000092345	10.0391	10.0764	10.0261	10.1974	9.6214	9.6214	9.6214	9.6214	DAZL	1618
ENSG00000092529	10.0453	10.0228	9.95958	9.88367	9.91507	9.90698	9.82219	9.82773	CAPN3	825
ENSG00000092531	10.1164	10.1334	10.1171	9.98242	10.0006	9.96987	10.198	10.1422	SNAP23	8773
ENSG00000092607	10.8034	10.7727	10.6965	10.8718	10.0372	10.0977	10.0279	9.78052	TBX15	6913
ENSG00000092820	12.197	12.2611	11.0696	10.8314	12.1389	12.4859	11.2117	11.3322	EZR	7430
ENSG00000092853	9.70215	9.97459	9.75051	10.1871	10.2037	10.5765	10.0946	10.0864	CLSPN	63967
ENSG00000092871	11.3085	11.2164	11.4811	11.9604	10.7995	10.9384	10.5982	10.6961	RFFL	117584
ENSG00000092929	9.98836	10.0623	9.95311	10.0124	10.0987	10.3425	10.1312	10.1152	UNC13D	201294
ENSG00000092969	11.0094	11.0709	10.6908	10.7712	11.7569	11.2014	12.0574	12.0474	TGFB2	7042
ENSG00000093134	10.1694	10.0244	10.6219	10.6724	9.6214	9.6214	9.6214	9.6214	VNN3	55350
ENSG00000095002	10.7711	10.7914	10.5723	10.5284	11.131	11.1907	10.7254	10.7555	MSH2	4436
ENSG00000095383	10.8459	11.0078	10.8386	10.3265	10.7666	10.6563	10.3571	10.2254	TBC1D2	55357
ENSG00000095397	9.69347	9.76495	9.85644	9.6214	10.0951	9.98196	10.0674	10.0458	WHRN	25861
ENSG00000095539	9.66262	9.6214	9.6214	9.6214	10.018	10.0184	9.80617	9.76869	SEMA4G	57715
ENSG00000095637	10.5618	10.5094	10.0128	10.1963	10.4375	10.7608	10.0335	10.0055	SORBS1	10580
ENSG00000095752	10.0942	10.0258	10.3484	10.1699	10.5179	9.97768	11.3963	11.4494	IL11	3589
ENSG00000096060	10.6715	10.739	10.7446	10.5904	10.9476	11.071	10.5424	10.5704	FKBP5	2289
ENSG00000096696	10.7143	10.8726	10.4776	10.6486	11.5617	11.3093	11.9543	11.8794	DSP	1832
ENSG00000097021	11.1391	11.0772	11.1225	10.9075	11.5756	11.6838	11.4058	11.4467	ACOT7	11332
ENSG00000097046	9.94108	9.91548	9.94016	9.90738	9.82464	9.96943	9.77939	9.70703	CDC7	8317
ENSG00000099204	11.2151	11.3134	11.042	11.191	11.723	11.7847	11.661	11.6634	ABLIM1	3983
ENSG00000099219	10.1369	10.4371	9.95144	10.1232	9.99018	10.0601	9.86948	9.78133	ERMP1	79956
ENSG00000099308	10.4639	10.4529	10.7765	10.693	10.1731	10.2155	10.3977	10.4272	MAST3	23031
ENSG00000099385	10.6245	10.603	10.6087	10.4487	10.9491	11.0025	10.8275	10.8192	BCL7C	9274
ENSG00000099725	10.2483	10.1695	10.2334	10.1827	10.3691	10.6595	10.8337	10.5323	PRKY	5616
ENSG00000099810	10.5871	10.6474	10.4513	10.5392	11.0293	10.8362	11.208	11.3493	MTAP	4507
ENSG00000099840	10.3782	10.2422	10.9102	10.6939	9.86184	9.81873	9.90171	9.89465	IZUMO4	113177
ENSG00000099860	9.81695	9.95891	9.8564	9.6214	10.0406	10.0078	10.4101	10.367	GADD45B	4616
ENSG00000099875	12.3178	12.2391	12.8272	12.8024	11.5482	11.6192	11.6078	11.4689	MKNK2	2872
ENSG00000099901	11.0843	11.173	11.1599	10.9697	11.7521	11.8661	11.3563	11.3386	RANBP1	5902
ENSG00000099954	9.89295	9.85338	9.85203	9.79724	9.6214	9.6214	9.6214	9.6214	CECR2	27443
ENSG00000099956	9.94252	9.91164	9.97438	9.87498	10.0977	10.2856	10.0472	10.0699	SMARCB1	6598
ENSG00000099957	10.0587	10.0838	10.1976	10.0092	9.73912	9.76896	9.76108	9.77648	P2RX6	9127
ENSG00000099991	10.5623	10.4698	10.1245	10.1855	10.8927	11.1271	10.8519	10.733	CABIN1	23523
ENSG00000099998	9.96274	9.85455	9.92511	9.82118	9.70965	9.7453	9.75733	9.70721	GGT5	2687
ENSG00000100034	9.79366	9.87678	9.77428	9.74396	10.0131	10.156	10.0345	9.93893	PPM1F	9647
ENSG00000100060	9.98539	9.98219	10.0351	9.96207	9.88637	9.73642	9.81675	9.87074	MFNG	4242
ENSG00000100083	10.5108	10.5354	10.6063	10.6264	10.2102	10.3016	10.4627	10.2843	GGA1	26088
ENSG00000100092	11.3802	11.0742	11.6273	11.4541	10.0125	10.1097	10.0982	10.1214	SH3BP1	23616
ENSG00000100100	10.6989	10.6702	10.7548	10.8421	11.0434	10.7031	11.5204	11.536	PIK3IP1	113791
ENSG00000100154	10.8567	10.6928	10.9858	11.4529	10.3372	10.6476	10.5757	10.6172	TTC28	23331
ENSG00000100162	9.6214	9.70587	9.6214	9.6214	9.75753	9.95237	9.75944	9.81865	CENPM	79019
ENSG00000100196	10.6887	10.6841	10.8432	10.7595	10.2721	10.3749	10.5693	10.4508	KDELR3	11015
ENSG00000100234	10.2017	10.2153	9.87951	9.81727	9.87382	9.70486	10.1054	10.1399	TIMP3	7078
ENSG00000100243	13.6489	13.4482	13.8373	13.8318	12.7593	12.8496	12.6891	12.7434	CYB5R3	1727
ENSG00000100284	10.7082	10.5219	10.9839	11.4518	10.2009	10.2575	10.4921	10.4249	TOM1	10043
ENSG00000100299	11.2374	11.0628	11.2517	11.1079	10.665	10.7444	10.8751	10.8183	ARSA	410
ENSG00000100304	9.85087	9.77088	10.0232	9.6214	10.1637	10.0441	9.84207	9.68428	TTLL12	23170
ENSG00000100324	9.6214	9.78673	9.73076	9.7114	9.6214	9.6214	9.69049	9.7025	TAB1	10454
ENSG00000100342	11.6727	11.6658	12.1412	12.1606	12.0272	12.1002	11.371	11.3154	APOL1	8542
ENSG00000100345	16.2469	16.2206	15.2007	15.362	16.8514	17.0871	17.4798	17.3941	MYH9	4627
ENSG00000100350	10.4436	10.4862	10.4615	10.3622	10.4226	10.7947	10.1846	10.2404	FOXRED2	80020
ENSG00000100351	9.73394	9.69245	9.89577	9.86347	9.66514	9.75418	9.80146	9.79394	GRAP2	9402
ENSG00000100359	10.2528	10.159	10.331	10.1995	10.2816	10.2168	10.4918	10.5507	SGSM3	27352
ENSG00000100372	10.0334	10.1012	10.0543	10.2217	10.3006	10.3631	10.1726	10.1421	SLC25A17	10478
ENSG00000100376	9.97195	9.97726	9.90834	9.94567	9.9681	10.0666	10.1933	10.2668	FAM118A	55007
ENSG00000100505	9.87315	9.81259	9.81424	9.99623	10.0463	10.0209	9.89038	9.77203	TRIM9	114088
ENSG00000100575	10.0628	9.8497	10.0651	10.3202	10.2636	10.0887	9.84662	9.96567	TIMM9	26520
ENSG00000100596	11.5117	11.5121	11.385	11.176	12.181	12.3711	11.7252	11.5916	SPTLC2	9517
ENSG00000100600	10.0584	10.3079	10.1631	10.0632	10.4279	10.5533	10.6348	10.6739	LGMN	5641
ENSG00000100632	9.71693	9.6214	9.76163	9.92242	9.67011	9.6214	9.75296	9.83223	ERH	2079
ENSG00000100644	12.642	12.7901	13.1447	13.2555	12.112	11.908	11.9396	11.9773	HIF1A	3091
ENSG00000100739	10.025	9.93544	10.0763	10.2661	9.731	9.73711	9.75076	9.7001	BDKRB1	623
ENSG00000100767	10.6202	10.6357	10.5323	10.5273	11.3691	11.2671	11.1737	11.0367	PAPLN	89932
ENSG00000100784	10.1607	10.1675	10.4073	10.3888	10.2022	10.2619	9.9457	9.9664	RPS6KA5	9252
ENSG00000100815	10.779	10.9034	10.4691	10.5099	10.8645	10.7981	11.4779	11.3375	TRIP11	9321
ENSG00000100906	13.1261	12.9988	13.6701	13.5568	12.2632	12.102	12.1606	12.2039	NFKBIA	4792
ENSG00000100994	9.93481	9.96294	9.89197	9.86931	9.97627	10.0128	9.88899	9.82954	PYGB	5834
ENSG00000101134	9.66668	9.71597	9.67197	9.6214	9.69217	9.81404	9.6214	9.6214	DOK5	55816
ENSG00000101190	10.2025	10.1917	10.0119	9.99566	10.3531	10.3446	10.296	10.3513	TCFL5	10732
ENSG00000101199	11.1827	10.9999	11.1143	10.9994	11.4361	11.273	12.1019	12.0484	ARFGAP1	55738
ENSG00000101203	9.69168	9.6214	9.69732	9.6214	9.6763	9.6214	9.75558	9.82887	COL20A1	57642
ENSG00000101224	11.4574	11.4395	11.1776	11.2194	11.7135	12.0414	10.9388	11.0381	CDC25B	994
ENSG00000101294	13.4231	13.3488	13.6436	13.5869	12.3331	12.3138	12.544	12.5316	HM13	81502
ENSG00000101298	10.8207	10.9395	11.0423	10.9206	10.5095	10.5564	10.5601	10.5802	SNPH	9751
ENSG00000101311	10.1871	10.1803	9.89326	9.99857	11.1417	11.0406	11.466	11.4088	FERMT1	55612
ENSG00000101336	9.74372	9.79642	10.3765	10.6805	9.6214	9.6214	9.6214	9.6214	HCK	3055
ENSG00000101361	10.446	10.4702	10.5609	10.4263	11.0183	11.0629	10.7814	10.8754	NOP56	10528
ENSG00000101407	9.78235	9.86545	9.6214	9.93921	9.70715	9.83899	9.6214	9.6214	TTI1	9675
ENSG00000101439	10.8789	10.9257	10.597	10.5786	10.1796	10.0931	10.1312	10.2062	CST3	1471
ENSG00000101670	13.0362	12.9531	12.6883	12.7687	12.2118	11.8734	12.6988	12.751	LIPG	9388
ENSG00000101745	10.4662	10.4625	10.1603	10.1625	10.4492	10.3271	11.0257	10.9247	ANKRD12	23253
ENSG00000101849	10.6263	10.6511	10.3448	10.7177	10.6976	11.0618	10.3789	10.3945	TBL1X	6907
ENSG00000101955	10.2534	10.3485	10.0923	10.1249	9.77256	9.83419	9.83954	9.71895	SRPX	8406
ENSG00000102048	9.99999	10.0284	9.78786	9.9384	10.3541	10.3417	10.2351	10.227	ASB9	140462
ENSG00000102053	9.90761	9.85169	9.89982	9.87164	9.74286	9.6214	9.74272	9.7951	ZC3H12B	340554
ENSG00000102057	9.89032	9.8447	9.67862	9.6214	9.6214	10.0293	9.6214	9.68477	KCND1	3750
ENSG00000102096	12.0645	11.8867	12.3243	12.2718	10.3794	10.3882	10.4634	10.4381	PIM2	11040
ENSG00000102125	9.95191	9.93909	9.98147	10.0417	10.196	10.1487	10.1178	10.2565	TAZ	6901
ENSG00000102178	9.80237	9.8672	9.8072	9.76431	9.78581	9.69532	9.91071	9.77247	UBL4A	8266
ENSG00000102265	10.654	10.4983	10.8401	10.7311	10.3218	10.3584	10.1438	10.2891	TIMP1	7076
ENSG00000102271	9.86349	9.9153	9.6214	9.6214	9.77216	9.66866	9.6214	9.70064	KLHL4	56062
ENSG00000102287	10.399	10.5312	10.8663	11.3659	9.77295	9.89496	9.91197	9.83877	GABRE	2564
ENSG00000102316	12.7401	12.667	12.6231	12.5341	11.9162	11.6064	12.0811	12.3186	MAGED2	10916
ENSG00000102349	10.2131	10.2146	10.1014	10.1769	10.4722	10.5082	10.6722	10.4886	KLF8	11279
ENSG00000102359	10.6358	10.5703	10.8238	10.4189	10.0774	10.2766	10.1722	10.2852	SRPX2	27286
ENSG00000102452	9.68477	9.67886	9.6214	9.74336	9.85567	9.93103	9.84739	9.91214	NALCN	259232
ENSG00000102678	9.82958	9.82717	9.67871	9.77104	9.89924	9.82865	9.67695	9.66336	FGF9	2254
ENSG00000102780	10.9957	11.1363	10.6729	10.9661	11.8072	11.7943	11.453	11.6412	DGKH	160851
ENSG00000102804	13.1913	13.1512	14.0069	13.962	11.4401	11.1424	11.6612	11.5856	TSC22D1	8848
ENSG00000102879	9.79152	9.79341	9.84247	9.68451	10.0952	10.1346	10.167	10.3068	CORO1A	11151
ENSG00000102900	11.0549	11.0062	11.0534	10.7231	11.7022	11.6658	11.444	11.5258	NUP93	9688
ENSG00000102934	9.77153	9.92441	9.8126	10.7302	9.70475	9.7111	9.74265	9.71004	PLLP	51090
ENSG00000103005	12.7191	12.7488	12.8488	12.8727	11.5334	11.5188	11.4634	11.436	USB1	79650
ENSG00000103042	9.95981	10.1023	9.98635	10.1611	9.95569	9.97044	10.1747	10.0432	SLC38A7	55238
ENSG00000103043	10.6555	10.6637	10.8755	10.8148	10.1585	10.4004	10.2428	10.2683	VAC14	55697
ENSG00000103067	10.0092	10.0225	9.83519	9.95373	10.7793	11.0094	10.7152	10.7759	ESRP2	80004
ENSG00000103145	11.483	11.5251	11.3353	11.0329	11.1947	11.3931	10.5713	10.5479	HCFC1R1	54985
ENSG00000103152	11.9449	11.7586	12.0269	11.7897	11.0681	11.0813	11.0787	11.1436	MPG	4350
ENSG00000103196	9.91964	9.91857	9.80147	9.79746	9.85776	10.126	9.82536	9.82364	CRISPLD2	83716
ENSG00000103260	10.392	10.3694	10.4675	10.3429	10.7499	10.8448	10.8352	10.7776	METRN	79006
ENSG00000103335	11.857	11.4987	12.221	12.0008	13.3525	13.2043	14.1665	14.1314	PIEZO1	9780
ENSG00000103460	10.5715	10.5391	10.2813	10.3237	10.1873	10.3401	10.018	9.96039	TOX3	27324
ENSG00000103485	10.5036	10.4566	10.3726	10.1986	9.97364	9.97144	10.0766	9.86275	QPRT	23475
ENSG00000103507	11.4447	11.3359	11.5735	11.2917	10.8347	10.919	10.8558	10.7271	BCKDK	10295
ENSG00000103647	10.4505	10.407	10.1796	10.1654	10.1854	10.0773	10.5007	10.4214	CORO2B	10391
ENSG00000103742	10.4857	10.6537	10.5052	10.6133	10.231	9.9228	9.91206	10.1101	IGDCC4	57722
ENSG00000103811	10.0755	9.97842	10.1782	10.1449	11.278	11.105	11.5883	11.5062	CTSH	1512
ENSG00000103888	9.85144	9.79797	9.80358	10.0087	9.94662	9.84305	10.3124	10.1186	CEMIP	57214
ENSG00000104131	10.4975	10.6824	10.6793	10.3363	11.0773	11.0842	11.0121	11.0357	EIF3J	8669
ENSG00000104154	9.6214	9.67633	9.6214	9.6214	9.70457	9.79791	9.8052	9.75839	SLC30A4	7782
ENSG00000104228	9.89122	9.69459	9.77663	10.0744	9.88598	9.80724	9.6214	9.6214	TRIM35	23087
ENSG00000104237	10.1616	10.2913	9.9673	10.1565	10.3245	10.3136	9.95916	9.91619	RP1	6101
ENSG00000104267	9.88786	9.89067	9.99847	10.0923	9.91421	10.0448	9.6214	9.71773	CA2	760
ENSG00000104312	11.1217	11.0109	11.3241	11.2629	10.6987	10.6774	10.6199	10.6013	RIPK2	8767
ENSG00000104313	9.80897	9.83801	9.97456	9.95724	9.6214	9.6214	9.6214	9.6214	EYA1	2138
ENSG00000104341	12.6098	12.6828	12.4198	12.4112	13.4858	13.2993	13.2443	13.1827	LAPTM4B	55353
ENSG00000104356	10.0846	10.0948	10.1294	10.177	10.3945	10.4235	10.3194	10.2993	POP1	10940
ENSG00000104361	9.83364	9.86044	9.99167	9.97649	9.86733	9.81551	10.0843	9.98769	NIPAL2	79815
ENSG00000104368	11.6103	11.556	13.1258	12.997	10.4888	10.6107	10.3727	10.3978	PLAT	5327
ENSG00000104381	10.0178	10.0062	9.99325	9.88486	10.2907	10.3026	10.2283	10.2378	GDAP1	54332
ENSG00000104432	9.84225	9.78661	9.9137	9.73778	9.8406	9.87471	9.6214	9.72512	IL7	3574
ENSG00000104435	10.0026	10.0297	10.1838	10.0293	9.6214	9.6214	9.6214	9.6214	STMN2	11075
ENSG00000104450	10.5775	10.4302	10.3981	10.2206	11.0007	10.9584	10.7126	10.7338	SPAG1	6674
ENSG00000104522	10.6491	10.5318	10.5396	10.5654	10.5865	10.3377	10.8528	10.9563	TSTA3	7264
ENSG00000104549	10.1864	10.2671	9.96955	10.1527	11.1045	10.4548	10.706	10.9278	SQLE	6713
ENSG00000104611	10.4089	10.339	10.3235	10.104	10.0716	10.086	10.2087	10.1993	SH2D4A	63898
ENSG00000104635	10.5733	10.5133	10.7726	10.9054	10.0412	10.2074	10.3439	10.1989	SLC39A14	23516
ENSG00000104643	9.75034	9.87572	9.6214	9.6214	9.95128	9.82519	10.1973	10.0712	MTMR9	66036
ENSG00000104783	10.9939	10.942	11.5407	11.3664	10.7641	10.7017	10.8567	10.8997	KCNN4	3783
ENSG00000104827	9.6214	9.6214	9.6214	9.6214	9.89604	9.6214	10.0783	10.0889	CGB3	1082
ENSG00000104881	10.3138	10.0263	10.3417	10.5463	10.8509	10.5803	10.8704	10.8667	PPP1R13L	10848
ENSG00000104892	9.72004	9.70531	9.69712	9.72454	9.6214	9.69634	9.80996	9.83087	KLC3	147700
ENSG00000104936	10.7475	10.7814	10.9789	11.2851	10.7908	10.6118	11.1634	11.0928	DMPK	1760
ENSG00000104946	10.6138	10.5758	10.803	11.0317	10.3989	10.3674	10.511	10.4606	TBC1D17	79735
ENSG00000104980	9.8236	9.92559	9.8604	9.9716	9.85182	9.89151	10.1211	9.91574	TIMM44	10469
ENSG00000104983	10.2126	10.2447	10.2944	10.2919	10.515	10.5629	10.3199	10.3734	CCDC61	729440
ENSG00000105011	9.6214	9.6214	9.6214	9.6214	9.82888	9.79855	9.68594	9.6949	ASF1B	55723
ENSG00000105048	10.2368	10.3118	10.2396	10.2129	10.8754	10.813	10.5966	10.6527	TNNT1	7138
ENSG00000105202	10.8081	10.7431	10.3734	10.524	11.105	11.2812	10.7649	10.7929	FBL	2091
ENSG00000105255	9.6214	9.76895	9.6214	9.6214	9.87363	9.99324	9.75754	9.94796	FSD1	79187
ENSG00000105281	12.0286	11.7985	12.0291	11.9504	12.1673	12.4108	11.4436	11.3759	SLC1A5	6510
ENSG00000105404	10.0175	9.97119	10.0708	10.0677	9.94888	9.92486	10.0741	10.0795	RABAC1	10567
ENSG00000105409	9.71199	9.70099	9.67181	9.78127	9.6214	9.6214	9.67054	9.6773	ATP1A3	478
ENSG00000105419	10.3368	10.3794	10.8711	10.741	10.085	10.0637	10.1854	10.1038	MEIS3	56917
ENSG00000105497	9.80173	9.81266	9.6214	9.6214	9.77135	9.77811	9.98847	9.93788	ZNF175	7728
ENSG00000105516	9.95132	10.0523	10.0661	10.0408	10.0013	9.93763	9.79366	9.84998	DBP	1628
ENSG00000105552	10.1013	10.0552	10.0471	9.91368	10.2267	10.279	10.2372	10.2014	BCAT2	587
ENSG00000105649	9.95863	9.87181	10.0557	10.0452	9.81353	9.8611	9.87711	9.85705	RAB3A	5864
ENSG00000105650	9.75494	9.69022	9.82604	9.68656	9.89735	9.74669	10.1856	10.1441	PDE4C	5143
ENSG00000105655	10.3012	10.1696	10.3894	10.0853	10.7724	10.9124	10.5231	10.6189	ISYNA1	51477
ENSG00000105698	10.7286	10.6903	10.677	10.7765	10.3771	10.4195	10.4391	10.5721	USF2	7392
ENSG00000105699	10.0536	10.1331	9.94884	10.0266	11.4671	11.4781	11.6398	11.5594	LSR	51599
ENSG00000105808	10.2783	10.2297	10.2866	10.2269	10.5743	10.3	11.0222	11.1009	RASA4	10156
ENSG00000105810	11.8566	11.9244	11.5114	11.686	12.7387	12.6601	13.1175	13.018	CDK6	1021
ENSG00000105821	10.1771	10.0996	10.3429	10.4122	10.1987	10.092	10.2749	10.4425	DNAJC2	27000
ENSG00000105825	11.6063	11.3309	11.8734	12.7246	10.2652	9.88262	10.1489	10.3085	TFPI2	7980
ENSG00000105829	10.4519	10.3228	10.2924	10.3383	9.9742	10.1394	10.2773	9.98538	BET1	10282
ENSG00000105835	11.5907	11.623	13.293	12.9285	10.4047	10.6477	10.4381	10.5003	NAMPT	10135
ENSG00000105856	11.8973	11.8545	11.8762	11.6785	11.3493	11.065	11.3037	11.1553	HBP1	26959
ENSG00000105865	10.0075	9.87196	9.93233	9.8513	10.0881	10.1007	10.0597	10.1628	DUS4L	11062
ENSG00000105889	9.97161	9.97696	9.94272	9.99557	9.81217	9.76437	9.80025	9.79199	STEAP1B	256227
ENSG00000105928	12.3814	12.3453	12.7325	12.7189	11.8703	11.7443	11.8406	11.9355	GSDME	1687
ENSG00000105929	9.91463	9.89058	9.79824	9.81953	9.98489	10.102	9.6214	9.6214	ATP6V0A4	50617
ENSG00000105968	11.7556	11.6978	11.4676	11.3829	12.2018	12.2972	11.7058	11.7275	H2AZ2	94239
ENSG00000105971	10.5972	10.5444	10.5377	10.3936	10.9677	10.8529	10.5269	10.7545	CAV2	858
ENSG00000105976	14.2966	14.2271	14.6236	14.6313	12.9297	13.0419	12.7694	12.7459	MET	4233
ENSG00000105989	12.1761	11.9772	13.6346	13.5305	9.6214	9.6214	9.6214	9.68723	WNT2	7472
ENSG00000105993	11.6942	11.7597	12.2165	12.1295	11.2929	11.0196	11.3751	11.579	DNAJB6	10049
ENSG00000106066	10.4246	10.4372	9.83268	10.219	10.7596	10.4579	10.0938	10.2056	CPVL	54504
ENSG00000106078	10.0406	9.97681	10.0968	9.91296	9.6214	9.76929	9.70655	9.6214	COBL	23242
ENSG00000106258	10.539	10.405	10.4269	10.2806	10.0134	10.1181	10.0825	10.0162	CYP3A5	1577
ENSG00000106266	10.0989	10.116	10.069	10.2901	9.91505	9.99487	9.91579	9.88395	SNX8	29886
ENSG00000106404	10.0799	10.0664	10.1061	10.1211	9.94596	9.94674	10.0229	10.0272	CLDN15	24146
ENSG00000106541	9.85257	9.87061	9.6214	9.75149	9.952	9.95084	9.67926	9.72358	AGR2	10551
ENSG00000106628	10.9383	10.8352	10.9623	10.9256	11.4301	11.5801	11.3072	11.1025	POLD2	5425
ENSG00000106636	10.4869	10.5704	10.5186	10.5022	10.3103	10.1774	10.3742	10.3662	YKT6	10652
ENSG00000106683	10.2282	9.97881	10.3432	9.76852	9.9118	9.88915	10.2536	10.1877	LIMK1	3984
ENSG00000106714	9.8314	9.93865	9.78618	9.6214	10.3587	10.3077	10.3485	10.2816	CNTNAP3	79937
ENSG00000106733	10.6564	10.61	10.7266	10.729	10.3638	10.3302	10.4285	10.5297	NMRK1	54981
ENSG00000106799	11.5835	11.6195	11.2715	11.8217	11.2418	11.1777	12.224	12.053	TGFBR1	7046
ENSG00000106868	10.295	10.3487	10.4103	10.478	10.0243	10.1091	10.094	10.1031	SUSD1	64420
ENSG00000106927	9.78248	9.74124	9.86146	9.86085	9.6214	9.68578	9.76797	9.6214	AMBP	259
ENSG00000107014	9.75977	9.81692	9.69477	9.6214	10.0136	9.94579	9.8566	9.80443	RLN1	6013
ENSG00000107036	10.0778	10.2979	10.198	10.3032	10.134	10.0572	10.43	10.2181	RIC1	57589
ENSG00000107105	9.6214	9.89385	9.71044	9.95821	9.6214	9.6214	9.6214	9.6214	ELAVL2	1993
ENSG00000107282	9.84227	9.85187	9.68493	9.81271	9.6214	9.6214	9.64704	9.6214	APBA1	320
ENSG00000107551	10.6907	10.8001	10.4911	10.6429	10.5209	10.1777	10.7237	10.9452	RASSF4	83937
ENSG00000107554	10.2537	10.165	10.1006	10.3788	10.5332	10.4748	10.5986	10.52	DNMBP	23268
ENSG00000107566	10.2106	10.3164	10.0807	10.1478	10.445	10.5676	10.3542	10.3543	ERLIN1	10613
ENSG00000107796	11.2858	11.2608	10.9831	10.9776	10.5273	10.5239	10.5193	10.4872	ACTA2	59
ENSG00000107821	10.3561	10.2775	10.2637	10.2255	10.0069	9.97588	10.0961	10.0296	KAZALD1	81621
ENSG00000107833	10.2168	10.2763	10.1341	10.107	10.604	10.5709	10.4705	10.5925	NPM3	10360
ENSG00000107957	11.9377	11.7899	12.9844	13.1026	11.0505	11.2171	11.5005	11.3355	SH3PXD2A	9644
ENSG00000107968	11.2517	11.2181	11.4094	11.5157	10.187	10.3123	10.0921	10.3479	MAP3K8	1326
ENSG00000107984	9.6214	9.6214	9.6214	9.6214	9.68947	9.90993	9.6214	9.7459	DKK1	22943
ENSG00000108106	10.3627	10.3359	10.7501	10.3906	11.0783	11.0575	10.7266	10.6578	UBE2S	27338
ENSG00000108342	10.2731	10.1137	11.0946	11.1514	9.6214	9.6214	9.6214	9.6214	CSF3	1440
ENSG00000108352	10.0692	10.1164	10.2635	10.2906	10.1399	10.1167	10.4132	10.3341	RAPGEFL1	51195
ENSG00000108375	9.8122	9.82181	9.6214	9.6214	10.1893	10.2734	10.0586	10.1177	RNF43	54894
ENSG00000108387	10.0334	9.9375	9.84626	9.75381	9.68809	9.6214	9.68781	9.6214	SEPTIN4	5414
ENSG00000108561	11.0119	11.0258	10.9804	10.7511	11.6592	11.6186	11.3741	11.4875	C1QBP	708
ENSG00000108786	9.93645	9.80699	9.93097	9.78641	9.73859	9.71698	9.74932	9.88517	HSD17B1	3292
ENSG00000108819	9.81996	9.79215	9.75467	9.6214	9.71781	9.75527	9.84573	9.89441	PPP1R9B	84687
ENSG00000108821	12.3819	12.3222	11.2215	11.0523	13.7711	10.7989	15.6063	15.5433	COL1A1	1277
ENSG00000108825	9.95758	9.94127	9.92407	9.99335	10.1629	9.90159	10.4061	10.2168	PTGES3L-AARSD1	100885850
ENSG00000108840	10.7003	10.6644	10.9051	11.0091	10.5948	10.4467	10.9269	10.9433	HDAC5	10014
ENSG00000108846	12.8532	12.8655	13.1966	13.1454	11.6848	11.7517	11.7435	11.7341	ABCC3	8714
ENSG00000108924	9.95262	9.92066	9.70892	9.6214	10.0288	10.0608	9.68275	9.6214	HLF	3131
ENSG00000108932	9.84037	9.73653	10.1654	10.1553	9.6214	9.6214	9.72008	9.68346	SLC16A6	9120
ENSG00000108984	10.0142	10.0055	9.89116	9.85869	9.94168	9.92279	9.7117	9.70525	MAP2K6	5608
ENSG00000109099	11.1818	11.258	11.2787	11.3206	10.9927	11.1621	10.5411	10.5311	PMP22	5376
ENSG00000109255	9.76697	9.77311	9.6214	9.6214	9.75286	9.81231	9.70101	9.6214	NMU	10874
ENSG00000109265	10.4735	10.5114	10.1583	10.3038	9.74228	9.808	9.77248	9.69479	CRACD	57482
ENSG00000109339	10.1034	10.1737	10.1387	10.1884	10.3201	10.4115	10.321	10.3754	MAPK10	5602
ENSG00000109472	9.92908	9.6214	9.98697	9.83566	9.6214	9.6214	9.7197	9.6214	CPE	1363
ENSG00000109501	11.3827	11.3332	11.7563	11.7057	10.5001	10.437	10.6351	10.531	WFS1	7466
ENSG00000109511	9.7724	9.80215	9.8109	9.8442	9.68131	9.6214	9.6214	9.6214	ANXA10	11199
ENSG00000109667	9.79365	9.78672	9.75055	9.73034	9.6214	9.69925	9.66184	9.6214	SLC2A9	56606
ENSG00000109674	9.6214	9.6214	9.6214	9.6214	9.76436	9.77584	9.6214	9.67691	NEIL3	55247
ENSG00000109685	10.9909	10.9274	10.797	10.8095	11.4161	11.6303	11.1141	11.2504	NSD2	7468
ENSG00000109705	10.0146	10.0113	9.95169	10.0663	9.81491	9.74547	9.7953	9.79643	NKX3-2	579
ENSG00000109790	12.0179	12.0343	12.2444	12.3265	11.6263	11.3105	11.8426	11.9536	KLHL5	51088
ENSG00000109794	10.4458	10.4767	10.1857	10.2543	10.4797	10.6254	10.2331	10.2138	FAM149A	25854
ENSG00000109814	10.3926	10.5057	10.062	10.4123	10.1945	10.3797	10.7027	10.5646	UGDH	7358
ENSG00000109846	10.1396	10.1712	10.2275	10.5429	9.92726	9.94758	9.95303	10.0297	CRYAB	1410
ENSG00000109917	11.2114	11.124	11.4661	11.4366	10.8554	10.8104	11.0889	10.9864	ZPR1	8882
ENSG00000109927	10.0101	9.89565	9.93701	9.97417	9.73384	9.8139	9.74004	9.78675	TECTA	7007
ENSG00000110031	10.8091	10.7574	11.048	11.014	10.2598	10.2805	10.2132	10.2373	LPXN	9404
ENSG00000110090	10.1997	10.1119	10.3465	10.1855	9.75179	9.97744	10.0468	10.0626	CPT1A	1374
ENSG00000110092	12.7807	12.75	13.9281	13.8674	13.0094	12.3634	14.2831	14.1813	CCND1	595
ENSG00000110200	10.8834	10.8543	10.584	10.5404	11.211	11.256	10.7985	10.8409	ANAPC15	25906
ENSG00000110315	9.95113	10.079	10.1049	9.89544	9.78227	9.7944	9.85912	9.80466	RNF141	50862
ENSG00000110628	10.3143	10.1869	10.3007	10.3327	9.97995	9.92529	9.94515	9.97896	SLC22A18	5002
ENSG00000110660	9.99063	9.91459	9.88537	9.8468	10.3612	10.2213	10.5799	10.4461	SLC35F2	54733
ENSG00000110719	11.2359	11.0569	11.5096	11.5536	11.2065	11.0741	11.7616	11.6929	TCIRG1	10312
ENSG00000110876	10.3602	10.389	10.1978	10.1746	9.96324	9.94126	9.89301	9.92662	SELPLG	6404
ENSG00000110900	9.7963	9.74503	9.80483	9.91833	9.6214	9.6214	9.6214	9.72268	TSPAN11	441631
ENSG00000110911	12.343	12.3144	12.6986	12.8814	11.245	11.1586	11.4541	11.5048	SLC11A2	4891
ENSG00000110921	10.2084	10.2542	9.95275	10.0713	10.9393	11.074	10.8051	10.7831	MVK	4598
ENSG00000110987	10.2755	10.3701	10.4307	10.3782	10.7771	10.9682	10.5174	10.5349	BCL7A	605
ENSG00000111058	10.1702	10.1859	9.98425	10.027	9.79257	9.65845	9.75831	9.66316	ACSS3	79611
ENSG00000111110	9.73597	9.77797	9.77109	9.80407	9.6214	9.6214	9.72435	9.6214	PPM1H	57460
ENSG00000111186	11.0758	11.0568	11.378	11.4752	11.1642	10.4934	11.9248	11.9568	WNT5B	81029
ENSG00000111275	11.3165	11.1398	10.5356	10.5096	10.707	10.8561	10.3018	10.3613	ALDH2	217
ENSG00000111424	9.94236	9.84074	10.1488	10.3057	10.2561	10.1754	10.5766	10.525	VDR	7421
ENSG00000111432	9.84949	9.81865	9.70719	9.6214	10.0608	10.069	10.2315	10.1764	FZD10	11211
ENSG00000111481	10.8592	10.9304	10.9192	10.6375	10.2671	10.3594	10.5542	10.4175	COPZ1	22818
ENSG00000111581	10.8098	10.8814	10.5653	10.6974	11.3583	11.3347	10.9528	10.9122	NUP107	57122
ENSG00000111666	10.5328	10.4599	10.3213	10.2053	10.1546	10.129	10.0707	10.222	CHPT1	56994
ENSG00000111679	10.3533	10.3544	10.2039	10.189	10.9376	10.7969	10.6908	10.6055	PTPN6	5777
ENSG00000111727	9.87674	9.9301	9.88282	9.94789	9.91051	9.84977	10.0838	9.97333	HCFC2	29915
ENSG00000111728	10.4034	10.5889	10.251	10.2471	10.0638	10.123	10.2663	10.2875	ST8SIA1	6489
ENSG00000111817	13.2894	13.3131	13.5237	13.5483	11.8608	11.6855	12.1357	12.016	DSE	29940
ENSG00000111859	9.6214	9.66713	9.69515	9.6214	9.92868	9.78315	10.1156	10.0946	NEDD9	4739
ENSG00000111860	9.76793	10.0879	9.96616	10.263	10.0632	9.80295	9.75359	9.7172	CEP85L	387119
ENSG00000111863	9.854	9.9101	9.85475	9.75403	10.0485	9.99409	10.0423	9.97368	ADTRP	84830
ENSG00000111886	9.87958	9.826	9.89151	9.83081	9.70096	9.66634	9.72551	9.7824	GABRR2	2570
ENSG00000111913	9.84526	9.75421	9.92424	9.95568	9.69092	9.69028	9.75382	9.77432	RIPOR2	9750
ENSG00000112137	10.1553	10.1103	10.1472	10.1541	10.0806	10.2756	9.90091	9.87628	PHACTR1	221692
ENSG00000112237	9.85982	10.0374	9.98041	9.89059	10.2483	10.191	10.2272	10.2004	CCNC	892
ENSG00000112246	10.5037	10.5046	10.1969	10.1694	10.9173	11.0127	10.6812	10.7162	SIM1	6492
ENSG00000112290	10.3646	10.3713	10.2135	10.255	10.5653	10.5943	10.5059	10.6465	WASF1	8936
ENSG00000112297	10.1511	10.2004	9.95762	9.97041	11.1621	11.3287	10.8408	10.84	CRYBG1	202
ENSG00000112414	10.2345	10.3154	9.98345	9.95063	11.6402	11.6522	11.3203	11.321	ADGRG6	57211
ENSG00000112655	10.3446	10.8476	10.9029	10.639	11.6394	10.8338	11.6201	11.7258	PTK7	5754
ENSG00000112667	10.7232	10.6845	10.7874	10.6537	11.206	11.1109	11.42	11.4323	DNPH1	10591
ENSG00000112715	12.9806	12.983	13.8673	13.8679	13.5594	13.002	14.2598	14.3027	VEGFA	7422
ENSG00000112742	9.82302	9.6214	9.73134	9.86918	10.1758	9.93882	9.86824	9.8989	TTK	7272
ENSG00000112763	11.108	11.1897	11.7185	11.712	11.0395	10.7547	11.0061	11.0055	BTN2A1	11120
ENSG00000112837	9.79706	9.68699	9.72394	9.72818	9.89568	9.88924	9.86742	9.857	TBX18	9096
ENSG00000112877	9.6214	9.69006	9.6214	9.6214	9.77967	9.7419	9.76714	9.71746	CEP72	55722
ENSG00000112893	13.2477	13.2001	12.2174	12.3644	11.5361	11.4295	11.3993	11.5305	MAN2A1	4124
ENSG00000112972	11.2869	11.3146	10.8662	10.8994	12.8984	12.8502	12.6151	12.7269	HMGCS1	3157
ENSG00000112977	13.4158	13.3075	13.2021	13.1653	12.1743	12.1276	12.3562	12.3441	DAP	1611
ENSG00000113119	10.0126	10.0359	10.1157	9.97302	10.2741	10.2707	10.1639	10.2067	TMCO6	55374
ENSG00000113140	9.78272	9.79659	9.77319	9.95628	10.0333	9.81257	10.3582	10.3263	SPARC	6678
ENSG00000113161	10.5256	10.3672	10.1127	10.2865	11.0158	10.6687	10.9781	11.2401	HMGCR	3156
ENSG00000113212	9.96818	9.99633	9.85551	9.80815	9.76323	9.76853	9.75381	9.79641	PCDHB7	56129
ENSG00000113231	10.0669	10.0269	9.77898	9.91306	9.6214	9.6214	9.6214	9.67357	PDE8B	8622
ENSG00000113263	9.72866	9.75322	9.6214	9.66469	9.79388	9.82613	9.71142	9.6214	ITK	3702
ENSG00000113296	9.86395	9.80588	9.86673	9.83808	9.68668	9.6214	9.68772	9.6214	THBS4	7060
ENSG00000113328	10.3623	10.4177	10.2283	10.1093	10.7136	10.3901	10.0108	10.4005	CCNG1	900
ENSG00000113356	9.85138	9.91418	9.82337	9.77651	10.2272	10.159	10.0282	10.1291	POLR3G	10622
ENSG00000113361	10.4945	10.733	10.2277	10.2695	10.7357	10.2407	11.4843	11.5994	CDH6	1004
ENSG00000113369	10.1369	10.0646	10.2634	10.3351	9.78628	9.88545	9.86389	9.70612	ARRDC3	57561
ENSG00000113396	9.76169	9.7806	9.66873	9.72301	9.6214	9.6214	9.6214	9.6214	SLC27A6	28965
ENSG00000113448	10.9594	10.9633	10.829	10.8146	11.1773	10.7633	11.9585	11.8804	PDE4D	5144
ENSG00000113643	10.0326	10.0912	10.0085	9.95988	9.96122	9.83559	10.0523	10.061	RARS1	5917
ENSG00000113645	11.8815	11.8388	11.5583	11.6867	12.8353	13.0769	12.2105	12.2715	WWC1	23286
ENSG00000113657	11.9431	11.7407	11.3192	11.0602	12.5107	11.3192	13.5024	13.426	DPYSL3	1809
ENSG00000113712	10.8549	10.9113	10.6202	10.6879	10.4299	10.4355	10.4387	10.3895	CSNK1A1	1452
ENSG00000113719	10.4088	10.3198	10.4582	10.3103	10.0422	10.2172	10.304	10.2265	ERGIC1	57222
ENSG00000113739	12.5878	12.4597	15.0172	15.0657	11.2539	11.6824	11.2729	11.4936	STC2	8614
ENSG00000113811	10.1562	10.3167	10.2099	10.5235	10.0855	9.69193	10.1176	10.2443	SELENOK	58515
ENSG00000113916	10.348	10.2447	10.8087	10.8549	9.95891	9.94413	10.1163	9.95549	BCL6	604
ENSG00000113946	10.0279	10.1317	10.1092	9.9528	11.1381	11.2379	10.8015	10.7086	CLDN16	10686
ENSG00000114021	11.0305	11.1059	10.8049	10.8055	11.4519	11.4491	11.2873	11.3218	NIT2	56954
ENSG00000114023	10.3106	10.3975	10.7136	10.4603	10.9705	10.9583	10.7921	10.846	FAM162A	26355
ENSG00000114107	9.98072	10.2022	10.0235	10.227	10.413	10.278	10.2255	10.2421	CEP70	80321
ENSG00000114115	10.5726	10.5315	9.88944	9.84274	9.68889	9.70951	9.71634	9.71896	RBP1	5947
ENSG00000114200	9.69846	9.8384	10.0514	9.84234	9.6214	9.6214	9.6214	9.6214	BCHE	590
ENSG00000114248	9.72332	9.73969	9.6214	9.77066	9.82339	9.7991	9.6767	9.71017	LRRC31	79782
ENSG00000114270	14.9392	14.6896	14.9967	14.9345	14.6108	13.6829	15.7994	15.9189	COL7A1	1294
ENSG00000114279	10.19	10.2279	9.96773	9.85717	9.81753	9.80043	9.93435	9.81935	FGF12	2257
ENSG00000114354	11.9881	11.975	11.4713	12.0484	11.3717	11.1646	11.2571	11.5065	TFG	10342
ENSG00000114374	10.5879	10.4818	10.3277	10.2113	10.9014	10.5816	10.7405	10.6825	USP9Y	8287
ENSG00000114383	10.0144	10.0135	10.1731	10.0875	9.8676	9.8215	9.94786	9.89697	TUSC2	11334
ENSG00000114405	10.3139	10.2384	10.1442	10.105	10.4398	10.4418	10.2726	10.3428	C3orf14	57415
ENSG00000114541	10.1989	10.048	10.0356	9.79814	10.5813	10.7856	10.3508	10.3542	FRMD4B	23150
ENSG00000114547	10.2639	10.2292	10.5039	10.5507	9.66611	9.66942	9.73177	9.675	ROPN1B	152015
ENSG00000114554	11.6208	11.6023	11.8851	11.9651	11.9603	11.6881	12.8917	12.6588	PLXNA1	5361
ENSG00000114573	9.98082	9.91645	9.72823	9.6214	9.6214	9.6214	9.70743	9.86791	ATP6V1A	523
ENSG00000114646	9.76674	9.70812	9.89135	9.6214	9.8612	9.87702	10.2567	10.1941	CSPG5	10675
ENSG00000114698	9.8089	9.79415	9.77166	9.81402	9.68236	9.70959	9.71251	9.67627	PLSCR4	57088
ENSG00000114738	11.3056	11.2682	10.9079	11.0307	11.26	11.6319	10.8344	10.5026	MAPKAPK3	7867
ENSG00000114739	9.6214	9.66684	9.95653	9.66089	9.71082	9.89171	9.6214	9.6214	ACVR2B	93
ENSG00000114757	9.85889	9.76001	9.86353	9.99169	9.6214	9.6214	9.6214	9.6214	PEX5L	51555
ENSG00000114853	10.1375	10.104	10.3724	10.341	10.0613	9.99735	10.2206	10.1593	ZBTB47	92999
ENSG00000114923	10.3524	10.0743	10.1706	10.0821	10.5903	10.4929	10.9302	10.7133	SLC4A3	6508
ENSG00000114948	10.1249	10.2807	10.1143	10.1731	9.6214	9.6755	9.6214	9.6214	ADAM23	8745
ENSG00000115009	12.005	12.0069	12.271	12.2679	9.76297	9.78501	9.70865	9.71975	CCL20	6364
ENSG00000115020	10.0262	10.0395	9.98741	9.94373	9.90042	9.83702	9.99106	9.92446	PIKFYVE	200576
ENSG00000115084	12.2828	12.3937	11.8111	11.8299	11.5031	11.3792	11.1334	11.1391	SLC35F5	80255
ENSG00000115107	11.3562	11.1034	11.3214	11.2401	11.606	11.2105	12.4964	12.5145	STEAP3	55240
ENSG00000115109	10.067	9.98145	10.2312	9.99936	10.4065	10.4746	10.253	10.2117	EPB41L5	57669
ENSG00000115129	10.9564	10.9279	10.7469	10.5661	11.207	10.8081	11.937	11.8727	TP53I3	9540
ENSG00000115159	10.4342	10.1303	9.8212	10.3334	10.2322	10.4877	10.1241	9.90047	GPD2	2820
ENSG00000115226	9.80094	9.69746	9.71577	9.6214	9.76107	9.7628	9.89254	9.99427	FNDC4	64838
ENSG00000115267	9.96542	10.2265	9.83981	9.88683	10.1622	10.1097	9.91488	9.88778	IFIH1	64135
ENSG00000115290	11.5234	11.4991	11.1962	10.9657	10.8215	10.6603	10.7976	10.8039	GRB14	2888
ENSG00000115325	10.5052	10.4764	10.4603	10.5367	10.219	10.1307	10.417	10.3207	DOK1	1796
ENSG00000115355	10.7458	10.7041	10.5425	10.6174	11.2265	11.1007	11.2698	11.3732	CCDC88A	55704
ENSG00000115415	13.3389	13.2816	13.5794	13.6076	13.2548	13.4781	11.9994	11.995	STAT1	6772
ENSG00000115419	13.3994	13.6188	13.1865	13.2853	15.0273	14.7847	14.9463	15.1028	GLS	2744
ENSG00000115423	9.84665	9.76943	9.6214	9.6214	9.69655	10.0901	9.71639	9.6214	DNAH6	1768
ENSG00000115459	10.6104	10.3989	10.6158	10.7565	10.3174	10.2998	10.4022	10.3853	ELMOD3	84173
ENSG00000115486	11.1515	11.0624	11.3668	11.3169	10.6657	10.8424	10.7272	10.8323	GGCX	2677
ENSG00000115504	10.9178	10.9393	10.8651	10.7159	11.8619	11.411	12.2569	12.0986	EHBP1	23301
ENSG00000115604	10.1965	10.1528	10.4626	10.4496	9.93387	9.97777	10.1724	9.94976	IL18R1	8809
ENSG00000115648	11.4456	11.3598	11.8455	11.8693	10.6362	10.5711	10.5871	10.6406	MLPH	79083
ENSG00000115687	10.1066	10.1102	9.89587	10.0312	10.3168	10.4935	10.3703	10.467	PASK	23178
ENSG00000115756	11.1499	10.9052	11.7391	10.9631	10.2896	10.1687	10.2583	10.046	HPCAL1	3241
ENSG00000115825	10.9442	11.1705	11.4303	11.123	10.7614	10.8933	11.2444	11.4492	PRKD3	23683
ENSG00000115884	10.9713	10.9272	10.945	10.8437	10.62	11.1723	11.4941	11.4146	SDC1	6382
ENSG00000116016	9.96838	9.90708	9.79957	10.4289	9.84111	9.78252	9.6214	9.69851	EPAS1	2034
ENSG00000116035	9.72657	9.7687	9.73172	9.6214	9.8268	9.7961	9.6214	9.6214	VAX2	25806
ENSG00000116095	10.2327	10.1869	10.2135	10.1887	10.0056	10.0141	10.0372	10.0481	PLEKHA3	65977
ENSG00000116117	10.0466	10.2126	10.2038	10.2692	9.71013	9.94118	9.89969	9.79957	PARD3B	117583
ENSG00000116132	9.98003	9.94682	9.99314	9.80377	9.6214	9.6214	9.6214	9.6214	PRRX1	5396
ENSG00000116133	10.3115	10.3982	10.6731	10.771	10.5221	10.4821	10.2857	10.1236	DHCR24	1718
ENSG00000116260	13.3293	13.2163	14.1555	14.1502	12.2593	12.2585	12.4762	12.4905	QSOX1	5768
ENSG00000116396	10.7619	10.8014	10.6521	10.7457	10.5563	10.4704	10.9022	10.9109	KCNC4	3749
ENSG00000116584	10.9206	10.6995	11.3734	10.8435	10.684	10.9641	10.4203	10.5284	ARHGEF2	9181
ENSG00000116604	11.0213	10.9392	11.411	11.4462	10.4944	10.6213	10.8967	10.8122	MEF2D	4209
ENSG00000116670	9.87558	9.8326	9.86798	9.83794	9.91853	10.0037	9.88922	9.89197	MAD2L2	10459
ENSG00000116678	11.1206	11.1978	10.7991	10.823	11.2264	11.2121	10.6325	10.711	LEPR	3953
ENSG00000116761	10.3003	10.2873	10.1672	10.2635	10.333	10.3887	9.92696	9.90664	CTH	1491
ENSG00000116783	9.69456	9.71412	9.79866	9.78352	9.6214	9.6214	9.66952	9.6214	TNNI3K	51086
ENSG00000116830	9.90464	9.98142	9.80691	9.90789	10.2294	10.2592	10.1314	10.1352	TTF2	8458
ENSG00000116991	12.8339	12.7499	13.9316	14.0091	11.0581	10.9709	11.115	11.0809	SIPA1L2	57568
ENSG00000117153	10.0216	9.96256	10.0532	9.9402	10.1559	10.1258	9.88788	9.89763	KLHL12	59349
ENSG00000117155	10.4494	10.5087	10.1695	10.0141	11.0805	11.0913	10.7998	10.8146	SSX2IP	117178
ENSG00000117298	13.5512	13.5645	13.9625	14.0487	12.4191	12.8554	13.3995	13.3694	ECE1	1889
ENSG00000117318	9.72126	9.67438	9.70335	9.6214	9.84196	9.9145	9.79827	9.8202	ID3	3399
ENSG00000117385	12.4132	12.3117	12.6484	12.5478	11.877	11.4154	12.3095	12.2264	P3H1	64175
ENSG00000117519	10.6871	10.7922	10.5637	10.1926	10.8625	11.2496	11.1728	11.0816	CNN3	1266
ENSG00000117525	10.4218	10.3013	10.7097	10.7885	10.4042	10.1046	10.6963	10.7219	F3	2152
ENSG00000117595	9.78901	9.6214	9.73349	9.6214	10.0271	10.0007	10.1434	9.97007	IRF6	3664
ENSG00000117748	9.85002	9.81314	9.90343	9.6214	9.8181	9.6214	9.6214	9.6214	RPA2	6118
ENSG00000117877	10.2308	10.1997	10.2088	10.2695	10.4484	10.5076	10.5326	10.5294	CD3EAP	10849
ENSG00000118257	14.3857	14.2623	14.4503	14.5249	12.8233	12.881	13.4666	13.2906	NRP2	8828
ENSG00000118418	10.824	10.8798	10.6802	10.5684	11.4038	11.3553	10.9637	11.0372	HMGN3	9324
ENSG00000118420	9.83175	9.88101	9.8617	9.81628	9.84804	9.74066	9.7003	9.6214	UBE3D	90025
ENSG00000118473	10.5489	10.6448	10.7044	10.8562	10.2561	10.1564	10.238	10.0797	SGIP1	84251
ENSG00000118495	10.8507	10.8229	10.595	10.7277	11.2147	11.2962	10.934	10.8899	PLAGL1	5325
ENSG00000118503	12.3552	12.1239	12.6978	12.4854	11.5709	11.2026	11.9402	12.028	TNFAIP3	7128
ENSG00000118515	11.292	11.3617	10.9321	10.8259	12.1578	11.7714	12.6049	12.6289	SGK1	6446
ENSG00000118689	11.0067	11.7376	11.2481	11.3767	11.204	11.0928	10.7346	10.5384	FOXO3	2309
ENSG00000118707	10.4213	10.4747	10.2516	10.4503	10.8327	10.7342	10.9656	11.0049	TGIF2	60436
ENSG00000118762	10.3699	10.3695	10.5894	10.2881	10.0086	10.201	10.2684	10.1855	PKD2	5311
ENSG00000118855	10.1362	10.188	10.1368	10.3442	10.2058	10.1438	10.4946	10.4262	MFSD1	64747
ENSG00000118873	9.89259	9.79894	9.8724	9.93556	9.90974	9.85185	9.80759	9.74431	RAB3GAP2	25782
ENSG00000118939	10.5188	10.5187	10.4253	10.427	11.1687	11.0031	11.0622	11.0909	UCHL3	7347
ENSG00000118985	9.81179	9.72516	9.86709	9.78291	10.0216	10.0127	10.1333	10.0669	ELL2	22936
ENSG00000119138	11.0887	11.0986	11.1093	11.1733	10.6353	10.438	10.6042	10.6499	KLF9	687
ENSG00000119242	10.1717	10.0593	10.357	10.0373	10.3898	10.5796	10.6904	10.4715	CCDC92	80212
ENSG00000119326	10.3347	10.5546	10.5572	10.2232	10.5412	10.7014	10.1571	10.3142	CTNNAL1	8727
ENSG00000119333	11.0412	11.0511	10.9351	10.8756	11.4673	11.5757	11.0725	11.0828	WDR34	89891
ENSG00000119397	10.0527	10.1513	9.98899	9.9779	10.5776	10.5808	10.3971	10.4708	CNTRL	11064
ENSG00000119401	11.2058	11.1701	11.1497	11.2616	10.9945	10.6933	11.3614	11.3403	TRIM32	22954
ENSG00000119408	11.7877	11.7496	11.8236	11.7989	11.6414	12.0568	11.285	11.2124	NEK6	10783
ENSG00000119508	9.87928	9.6214	9.9549	10.1529	9.6214	9.6214	9.77922	9.6214	NR4A3	8013
ENSG00000119523	10.9421	10.9837	10.9076	11.1334	10.7207	10.4367	10.5151	10.7548	ALG2	85365
ENSG00000119599	10.4816	10.5069	10.3594	10.406	11.0343	11.0432	10.9967	10.8197	DCAF4	26094
ENSG00000119632	10.2923	10.353	10.081	10.2053	9.96726	9.96748	9.9668	9.88836	IFI27L2	83982
ENSG00000119638	11.6953	11.7263	11.638	11.7233	10.8228	10.8414	11.0099	10.8578	NEK9	91754
ENSG00000119686	10.039	10.0464	10.0665	10.0473	9.80657	9.6214	9.6214	9.69601	FLVCR2	55640
ENSG00000119699	9.86489	9.99224	10.021	10.0734	10.1727	9.98522	10.5871	10.4502	TGFB3	7043
ENSG00000119703	9.76311	9.77379	9.74685	9.8911	9.96852	9.98443	9.93544	9.9309	ZC2HC1C	79696
ENSG00000119801	10.8565	10.7724	11.0325	10.9447	10.3711	10.4655	10.423	10.3975	YPEL5	51646
ENSG00000119865	10.6428	10.6116	10.3382	10.5474	10.0626	10.0823	9.97998	10.0588	CNRIP1	25927
ENSG00000119866	9.67993	9.66441	9.66188	9.74399	9.69537	9.6885	9.94724	9.982	BCL11A	53335
ENSG00000119888	11.1249	11.0807	10.5062	10.3853	12.1806	12.079	11.5718	11.6228	EPCAM	4072
ENSG00000119943	10.2179	10.2725	10.024	10.1781	9.88786	10.0117	9.88599	9.868	PYROXD2	84795
ENSG00000119969	9.79856	9.97232	10.0704	10.0345	10.6248	10.3384	10.2921	9.95469	HELLS	3070
ENSG00000119979	10.4183	10.2686	10.4352	10.6545	10.1127	10.1197	10.3299	10.1669	DENND10	404636
ENSG00000120068	11.0909	11.1331	11.1276	11.1741	10.7383	10.7746	10.3147	10.3335	HOXB8	3218
ENSG00000120217	10.1864	10.1358	10.0894	10.165	9.96791	9.75757	9.94895	10.0615	CD274	29126
ENSG00000120253	9.87073	9.76019	9.8651	9.94451	9.80391	9.90687	9.71018	9.72908	NUP43	348995
ENSG00000120324	9.99371	10.0322	9.98004	9.9999	9.8617	9.76728	9.83348	9.94423	PCDHB10	56126
ENSG00000120328	9.7582	9.75671	9.77092	9.71507	9.6214	9.6214	9.68264	9.6214	PCDHB12	56124
ENSG00000120334	10.0843	10.2035	10.0862	10.1633	10.4026	10.5444	10.3063	10.2529	CENPL	91687
ENSG00000120370	10.6751	10.7142	10.6736	10.6211	10.4204	10.3121	10.4046	10.5034	GORAB	92344
ENSG00000120437	11.2621	11.1734	10.946	10.7569	12.3705	12.4021	11.7964	11.9454	ACAT2	39
ENSG00000120539	10.7461	10.7269	10.663	10.791	10.9444	11.0317	10.5762	10.6063	MASTL	84930
ENSG00000120549	12.4674	12.4068	12.4097	12.2355	11.0258	11.339	10.8884	10.8541	KIAA1217	56243
ENSG00000120594	9.88281	9.89469	9.85715	9.82833	9.6214	9.6214	9.6214	9.6214	PLXDC2	84898
ENSG00000120616	9.96255	10.1964	10.1463	9.91195	10.0057	10.1347	10.3533	10.3607	EPC1	80314
ENSG00000120658	9.91194	9.93702	9.92857	9.74827	9.81247	9.77023	9.6214	9.6214	ENOX1	55068
ENSG00000120690	10.5265	10.5113	10.7065	10.609	10.1137	10.4096	10.5219	10.4853	ELF1	1997
ENSG00000120699	9.98326	10.0244	9.91026	9.73052	10.2412	10.2301	10.0933	10.1113	EXOSC8	11340
ENSG00000120708	11.2093	11.2437	10.1086	10.4871	13.8244	11.1383	13.2755	13.3592	TGFBI	7045
ENSG00000120733	10.6528	10.7309	10.762	10.5212	10.9703	10.7624	10.4679	10.5561	KDM3B	51780
ENSG00000120805	11.1482	11.1483	11.2417	11.0306	10.7251	10.6737	11.0017	10.9918	ARL1	400
ENSG00000120833	10.1629	10.2148	9.80873	9.75657	10.3022	10.2677	10.2565	10.2867	SOCS2	8835
ENSG00000120885	11.6781	11.8431	11.8456	11.7005	13.0027	11.2929	14.3402	14.4354	CLU	1191
ENSG00000120899	10.201	10.1559	10.2018	10.5586	9.89644	9.99697	9.97858	10.0073	PTK2B	2185
ENSG00000120910	10.9685	10.8911	11.3283	11.2694	10.6622	10.6071	10.8092	10.8499	PPP3CC	5533
ENSG00000120913	10.3616	10.3492	10.0616	10.1133	10.4491	10.5369	10.4457	10.5281	PDLIM2	64236
ENSG00000120915	10.0844	10.042	9.93941	9.88294	10.242	10.1821	10.2748	10.1022	EPHX2	2053
ENSG00000120925	10.3254	10.203	10.1393	10.258	10.0226	10.1693	10.3146	10.277	RNF170	81790
ENSG00000121297	10.0088	9.88814	9.81178	10.0142	9.74637	9.66988	9.79273	9.77708	TSHZ3	57616
ENSG00000121410	9.64566	9.6214	9.77098	9.76581	9.96802	10.0601	10.096	10.1058	A1BG	1
ENSG00000121653	10.3183	10.2344	10.216	10.0882	10.4397	10.6289	10.3185	10.267	MAPK8IP1	9479
ENSG00000121680	10.3696	10.1834	10.3562	10.3604	10.122	10.0613	10.1536	10.1334	PEX16	9409
ENSG00000121691	9.94644	9.88996	9.8794	9.75347	9.93604	9.97791	9.73995	9.86456	CAT	847
ENSG00000121753	11.8562	11.7825	12.8628	12.8166	10.021	9.95443	10.0805	10.1101	ADGRB2	576
ENSG00000121769	9.78185	9.88067	9.75185	9.6214	10.5233	10.4768	10.3519	10.3562	FABP3	2170
ENSG00000121900	9.88921	9.93086	9.96564	9.97551	10.1375	10.1189	9.9534	10.0837	TMEM54	113452
ENSG00000121904	10.3735	10.374	10.4596	10.2552	9.6214	9.6214	9.6214	9.70755	CSMD2	114784
ENSG00000121988	10.1559	10.1687	10.0555	10.1511	10.2053	10.3977	10.1139	10.0184	ZRANB3	84083
ENSG00000122254	9.6214	9.6214	9.6214	9.68883	10.2092	10.0229	10.4	10.3005	HS3ST2	9956
ENSG00000122367	9.74431	9.70614	9.6214	9.6214	9.80812	9.68983	9.89859	9.95686	LDB3	11155
ENSG00000122481	10.0432	10.058	10.0739	9.9837	10.2269	10.2304	10.2108	10.1379	RWDD3	25950
ENSG00000122483	9.99006	9.99629	9.77503	9.98593	10.1929	10.2489	10.3406	10.4313	CCDC18	343099
ENSG00000122512	10.0303	10.1092	10.0852	9.97076	10.276	10.2878	10.1536	10.1837	PMS2	5395
ENSG00000122547	9.79276	9.70856	9.7207	9.6214	10.2266	10.1744	10.242	10.3223	EEPD1	80820
ENSG00000122641	9.77607	9.8383	9.95225	9.85829	9.91744	9.74483	10.363	10.3743	INHBA	3624
ENSG00000122644	10.2827	10.3166	10.2623	10.2758	10.8121	10.5321	11.1056	11.0721	ARL4A	10124
ENSG00000122678	10.2652	10.3384	10.4609	10.5607	10.1296	10.1029	10.2831	10.1695	POLM	27434
ENSG00000122694	10.0028	10.1455	9.99955	10.0923	9.98902	9.83017	10.1068	10.2458	GLIPR2	152007
ENSG00000122707	9.94904	9.897	9.97042	9.70086	10.2453	10.1405	10.1625	10.1619	RECK	8434
ENSG00000122729	13.2423	13.202	12.9411	12.9425	12.0759	12.1449	11.7913	11.6955	ACO1	48
ENSG00000122786	13.7635	13.8826	13.4844	13.6401	13.6785	12.8974	14.3972	14.5399	CALD1	800
ENSG00000122861	9.84014	10.1443	10.0671	10.2221	10.3273	10.8092	10.418	10.8246	PLAU	5328
ENSG00000123066	11.0387	11.1881	10.805	11.0183	11.6097	11.5956	11.8077	11.8531	MED13L	23389
ENSG00000123094	11.3076	11.2545	11.7996	11.8626	10.9292	10.9671	11.1142	10.9775	RASSF8	11228
ENSG00000123146	11.4772	11.3139	11.7962	11.7619	10.7397	11.1414	10.7244	10.7502	ADGRE5	976
ENSG00000123213	10.4971	10.5348	10.1512	10.0759	10.7365	10.8661	10.6922	10.7228	NLN	57486
ENSG00000123219	9.94765	9.86641	9.95682	9.99262	10.5867	10.4785	10.3541	10.1961	CENPK	64105
ENSG00000123342	10.7234	10.6715	10.6668	10.6148	10.462	10.6078	10.2679	10.2395	MMP19	4327
ENSG00000123374	10.1555	10.0184	10.2419	10.4712	10.5391	10.6776	10.3537	10.356	CDK2	1017
ENSG00000123575	9.80265	9.88535	9.85003	9.77821	10.2367	9.90547	9.92037	9.99084	FAM199X	139231
ENSG00000123607	9.74631	9.78889	9.76053	9.77503	9.98406	9.84336	9.92138	9.88087	TTC21B	79809
ENSG00000123609	10.6859	10.8192	10.5543	10.5617	11.1007	11.1041	10.8816	10.8465	NMI	9111
ENSG00000123684	9.79333	9.76812	9.8564	9.92282	9.7883	9.85497	9.94732	9.93433	LPGAT1	9926
ENSG00000123700	10.3639	10.3466	10.3697	10.469	9.75576	9.87591	9.80841	9.75179	KCNJ2	3759
ENSG00000123933	10.7896	10.7865	10.7852	10.6618	10.3394	10.388	10.406	10.5453	MXD4	10608
ENSG00000123983	11.0045	11.1696	10.7831	10.7813	11.9512	11.9292	11.3696	11.5606	ACSL3	2181
ENSG00000124107	9.86957	9.92804	10.2086	10.2797	10.0898	10.0963	9.6705	9.6772	SLPI	6590
ENSG00000124151	11.1175	10.9439	11.177	11.3615	10.3828	10.8451	10.5777	10.9483	NCOA3	8202
ENSG00000124155	10.86	10.9955	10.9451	11.4884	11.0053	11.2538	10.7184	10.6453	PIGT	51604
ENSG00000124225	11.2153	11.0085	11.3048	11.5047	11.9629	11.4604	13.1769	13.211	PMEPA1	56937
ENSG00000124467	9.87896	9.89222	9.748	9.6818	9.97896	9.91562	9.6214	9.72275	PSG8	440533
ENSG00000124493	9.75859	9.75953	9.79703	9.69686	9.6214	9.6214	9.6214	9.6214	GRM4	2914
ENSG00000124496	10.4876	10.4005	10.5737	10.5093	10.359	10.5232	10.1501	10.0921	TRERF1	55809
ENSG00000124635	9.85282	9.87841	9.89631	9.95925	9.76331	9.67633	9.71604	9.77387	H2BC11	8970
ENSG00000124875	11.1123	10.9312	11.9326	11.7596	9.91479	10.0339	10.1793	9.9589	CXCL6	6372
ENSG00000125257	10.0535	10.0967	10.0849	10.0603	10.2244	10.3993	10.1155	10.1447	ABCC4	10257
ENSG00000125266	10.736	10.6489	10.25	10.239	11.271	11.1933	11.4084	11.3951	EFNB2	1948
ENSG00000125378	11.1928	11.2798	10.6453	10.3407	10.1634	10.2614	9.90121	9.6214	BMP4	652
ENSG00000125454	9.83636	9.78987	9.8124	9.89702	9.98554	9.9053	9.9943	9.90565	SLC25A19	60386
ENSG00000125538	12.3635	11.9835	14.8651	14.8033	9.6214	9.74028	9.6214	9.67444	IL1B	3553
ENSG00000125735	10.1922	10.1467	10.3444	10.3082	9.69187	9.70092	9.69494	9.70508	TNFSF14	8740
ENSG00000125744	10.279	10.2309	10.2368	10.0829	10.3113	10.2362	10.5961	10.5167	RTN2	6253
ENSG00000125746	11.0768	10.9715	11.6068	11.5543	10.778	10.7887	10.889	11.1245	EML2	24139
ENSG00000125775	10.0707	9.99987	10.1904	10.2316	9.8456	9.81452	9.8342	9.83747	SDCBP2	27111
ENSG00000125798	9.91575	9.87504	9.82992	9.79743	9.74174	9.74744	9.6214	9.6214	FOXA2	3170
ENSG00000125821	11.0214	11.0234	10.9097	10.7492	11.5248	11.593	11.2171	11.1795	DTD1	92675
ENSG00000125848	9.86686	9.8141	9.71992	9.77145	10.6958	10.616	10.6489	10.555	FLRT3	23767
ENSG00000125875	10.5373	10.3929	10.7666	10.8435	10.3766	10.2256	10.4581	10.5732	TBC1D20	128637
ENSG00000125954	9.99015	9.7563	9.76261	10.0186	9.80018	9.6214	9.6214	9.6214	CHURC1-FNTB	100529261
ENSG00000125968	9.7135	9.74992	9.6214	9.6214	10.0736	10.1377	9.99166	10.0416	ID1	3397
ENSG00000126001	10.4457	10.4388	10.4759	10.6436	10.823	11.03	10.69	10.7359	CEP250	11190
ENSG00000126215	9.73975	9.6214	9.77768	9.74388	9.99587	10.0258	9.82053	9.94109	XRCC3	7517
ENSG00000126351	10.5192	10.4852	10.8689	10.963	10.3142	10.2479	10.4598	10.4172	THRA	7067
ENSG00000126453	10.4108	10.3688	10.2768	10.4041	10.6846	10.8472	10.4859	10.4707	BCL2L12	83596
ENSG00000126653	10.1665	10.1261	10.1757	10.3092	9.96431	9.89824	9.91124	10.0348	NSRP1	84081
ENSG00000126709	10.6222	10.2792	11.1781	11.0609	10.1447	9.93667	9.95578	9.95982	IFI6	2537
ENSG00000126803	10.1748	10.1079	10.1643	10.2629	10.8314	10.9145	10.8449	10.8448	HSPA2	3306
ENSG00000126858	11.6942	11.6709	11.718	11.8359	11.0437	11.0159	10.8682	10.9453	RHOT1	55288
ENSG00000127124	10.324	10.2737	10.2624	10.1387	10.2614	10.1409	10.4173	10.4769	HIVEP3	59269
ENSG00000127129	9.6214	9.7477	9.6214	9.75234	9.84754	9.95849	9.6214	9.6214	EDN2	1907
ENSG00000127325	9.71818	9.73155	9.68037	9.72588	9.9763	9.99182	9.908	9.73221	BEST3	144453
ENSG00000127328	10.3597	10.3742	10.5613	10.6026	11.0097	10.7979	10.5662	10.7126	RAB3IP	117177
ENSG00000127329	10.9739	11.0322	10.6741	10.6914	11.7966	11.7135	12.16	12.1019	PTPRB	5787
ENSG00000127334	10.9206	10.9712	10.7162	10.671	11.6044	11.6505	11.6868	11.7357	DYRK2	8445
ENSG00000127337	9.84915	9.84456	9.72101	9.76017	10.0451	9.99173	9.85865	9.99833	YEATS4	8089
ENSG00000127415	9.9963	10.0596	10.1936	10.1466	9.9895	9.89549	10.1478	10.2972	IDUA	3425
ENSG00000127511	12.3906	12.3244	12.0731	12.2184	11.3386	11.5497	11.6112	11.6383	SIN3B	23309
ENSG00000127527	11.1727	11.1712	11.1128	11.2174	10.4205	10.5687	10.4269	10.5209	EPS15L1	58513
ENSG00000127528	10.0198	10.1198	10.1315	9.94388	9.92527	9.88523	9.95456	9.99398	KLF2	10365
ENSG00000127533	9.99593	10.043	9.90642	10.1467	9.6214	9.6214	9.68145	9.6214	F2RL3	9002
ENSG00000127586	9.87	10.0539	9.88174	10.1451	10.426	10.3796	10.1033	10.269	CHTF18	63922
ENSG00000127824	11.0383	11.0547	11.2995	11.4384	12.0594	11.7036	12.1959	12.17	TUBA4A	7277
ENSG00000127863	10.6917	10.8054	9.98051	10.0041	11.7423	11.5533	11.96	11.9337	TNFRSF19	55504
ENSG00000127914	10.6833	10.7968	10.465	10.3271	11.1514	10.4481	11.1776	11.5705	AKAP9	10142
ENSG00000127920	13.2821	13.2289	13.361	13.1451	11.5654	11.3828	11.3264	11.3952	GNG11	2791
ENSG00000127952	10.4604	10.4873	10.3288	10.3341	10.7838	10.6999	10.7317	10.8121	STYXL1	51657
ENSG00000128050	11.7925	11.8367	11.5272	11.5214	12.693	12.7918	12.1287	12.1567	PAICS	10606
ENSG00000128052	10.2733	10.2318	10.2214	10.17	9.66951	9.6214	9.6214	9.6214	KDR	3791
ENSG00000128059	10.4553	10.4594	10.3257	10.2924	10.8071	10.8136	10.8819	10.8266	PPAT	5471
ENSG00000128242	9.7459	9.73791	9.76312	9.86949	9.75482	9.86118	9.67756	9.6214	GAL3ST1	9514
ENSG00000128271	10.2021	10.1239	11.0147	10.9493	9.6214	9.6214	9.6214	9.6214	ADORA2A	135
ENSG00000128284	10.2423	10.282	10.3133	10.2443	9.84958	9.74977	9.85859	9.79918	APOL3	80833
ENSG00000128298	10.5137	10.4497	10.588	10.6096	10.2659	10.414	10.0161	9.99604	BAIAP2L2	80115
ENSG00000128311	10.0122	9.98633	10.0283	9.9504	9.82288	9.90787	9.87497	9.88414	TST	7263
ENSG00000128340	10.2299	10.2028	10.487	10.4788	9.86622	9.89453	9.83371	9.92613	RAC2	5880
ENSG00000128513	10.019	9.98336	9.9714	9.71074	9.96238	10.3084	9.71196	9.6214	POT1	25913
ENSG00000128567	10.0125	10.1929	9.86166	10.211	9.9641	9.94316	10.3047	10.2883	PODXL	5420
ENSG00000128573	10.0708	10.2251	10.1296	10.1079	9.74853	9.75066	9.73696	9.75788	FOXP2	93986
ENSG00000128591	11.4731	11.483	11.2801	11.2401	11.4891	11.5829	12.3929	12.3234	FLNC	2318
ENSG00000128595	14.3357	14.3254	14.5854	14.5362	13.6075	13.2739	13.9385	14.0503	CALU	813
ENSG00000128596	9.88284	9.87897	9.77296	9.73634	10.0999	10.0644	10.1558	10.2406	CCDC136	64753
ENSG00000128604	10.1306	10.0373	9.90068	9.97255	10.4459	10.5892	10.3404	10.2975	IRF5	3663
ENSG00000128641	13.3905	13.3864	13.7018	13.7143	12.19	12.0788	12.1811	12.2562	MYO1B	4430
ENSG00000128683	10.5993	10.563	10.6752	10.5975	10.18	10.2326	10.2814	10.192	GAD1	2571
ENSG00000128694	9.9424	10.0277	9.8857	9.96496	9.97224	10.1106	9.84749	9.91053	OSGEPL1	64172
ENSG00000128708	10.0275	10.088	10.1506	10.2137	10.1066	10.1401	9.8706	9.93881	HAT1	8520
ENSG00000128710	11.3344	11.2376	11.6243	11.5404	10.9591	10.9096	10.8578	10.8647	HOXD10	3236
ENSG00000128713	10.9737	10.9844	11.4559	11.5254	10.6185	10.6482	10.646	10.6865	HOXD11	3237
ENSG00000128805	11.2625	11.2582	11.558	11.4466	10.5463	10.5368	10.7727	10.7536	ARHGAP22	58504
ENSG00000128881	9.78124	9.75477	9.83081	9.7376	9.70477	9.68459	9.83666	9.80382	TTBK2	146057
ENSG00000128918	9.75563	9.85534	9.89345	9.98647	9.92704	9.99878	9.68535	9.83111	ALDH1A2	8854
ENSG00000128951	11.0059	11.0324	10.9314	10.7069	11.489	11.5299	11.2358	11.2771	DUT	1854
ENSG00000129038	10.2519	10.1031	9.94514	10.022	10.4708	10.5043	10.7213	10.5291	LOXL1	4016
ENSG00000129071	10.4749	10.3819	10.3687	10.3389	10.7544	10.7171	10.6499	10.7409	MBD4	8930
ENSG00000129194	9.75961	9.82297	9.83789	9.90899	9.85275	9.88649	9.77521	9.69324	SOX15	6665
ENSG00000129465	9.6214	9.69852	9.68089	9.6214	9.8421	9.81615	9.81905	9.94241	RIPK3	11035
ENSG00000129484	10.6068	10.6868	10.5519	10.5161	11.0154	10.9482	10.7865	10.8646	PARP2	10038
ENSG00000129521	10.3317	10.4278	10.2794	10.4285	10.5873	10.4972	10.2674	10.2709	EGLN3	112399
ENSG00000129534	9.89225	9.8723	9.89002	9.85927	9.94631	10.0861	9.90724	9.97759	MIS18BP1	55320
ENSG00000129625	10.8353	10.9606	10.8562	10.7593	10.4647	10.4437	10.7994	10.5944	REEP5	7905
ENSG00000129657	10.6448	10.7783	11.159	10.9216	10.1852	10.3613	10.5813	10.2902	SEC14L1	6397
ENSG00000129675	11.1838	11.162	11.0755	11.1283	10.4266	10.4146	10.3396	10.366	ARHGEF6	9459
ENSG00000129810	9.76494	9.79815	9.68712	9.99321	10.0689	10.189	9.99755	9.85945	SGO1	151648
ENSG00000129946	9.99577	10.0279	10.3373	10.2658	9.9636	9.86063	9.8514	9.82576	SHC2	25759
ENSG00000130005	10.058	10.0773	10.0761	10.0892	10.4955	10.4848	10.4924	10.4491	GAMT	2593
ENSG00000130024	10.8467	10.8527	10.8628	11.1179	11.4139	11.4913	11.2462	11.3875	PHF10	55274
ENSG00000130045	10.1578	10.2225	10.2666	10.2553	10.4416	10.3944	9.98989	9.95791	NXNL2	158046
ENSG00000130052	10.2884	10.4267	10.2564	10.4327	10.7764	10.9282	10.7409	10.7609	STARD8	9754
ENSG00000130054	9.94046	9.91343	9.88573	9.81904	9.74166	9.66862	9.7753	9.69993	FAM155B	27112
ENSG00000130066	15.3848	15.3619	15.4534	15.3239	12.9777	12.7163	12.4801	12.5844	SAT1	6303
ENSG00000130164	11.6924	11.6009	11.2937	11.5144	12.577	12.7535	12.8684	12.8391	LDLR	3949
ENSG00000130208	9.6214	9.6214	9.6214	9.6214	9.74283	9.90638	9.73013	9.76353	APOC1	341
ENSG00000130222	9.88916	9.79623	9.93564	9.8008	9.6214	9.6214	9.6214	9.6214	GADD45G	10912
ENSG00000130305	10.3269	10.2726	10.5342	10.5528	10.7321	10.863	10.6036	10.6948	NSUN5	55695
ENSG00000130402	13.1515	13.2	12.8073	12.7689	13.7122	14.0508	14.1475	14.1521	ACTN4	81
ENSG00000130513	13.6262	13.2974	15.6255	15.4465	10.6673	10.7219	10.4507	10.4985	GDF15	9518
ENSG00000130517	10.1685	10.142	10.2732	10.251	9.88657	9.79912	9.93897	9.9013	PGPEP1	54858
ENSG00000130638	11.4756	11.6013	11.6887	11.4167	11.9245	12.137	11.2976	11.2264	ATXN10	25814
ENSG00000130675	10.0675	10.0103	9.94084	10.0514	10.1635	10.4823	10.2467	10.1762	MNX1	3110
ENSG00000130695	10.262	10.2552	10.1872	10.2006	10.8362	10.8369	10.6054	10.5313	CEP85	64793
ENSG00000130707	11.2043	11.1134	11.3047	11.19	10.093	9.99567	10.1121	10.1128	ASS1	445
ENSG00000130749	10.3849	10.3421	10.2933	10.1048	10.3384	10.4577	10.0608	10.0903	ZC3H4	23211
ENSG00000130762	9.87758	9.95017	9.91919	9.69548	10.1873	10.0129	10.2344	10.257	ARHGEF16	27237
ENSG00000130775	10.0266	10.1653	10.0817	10.1903	10.012	9.92446	9.68063	9.68881	THEMIS2	9473
ENSG00000130787	10.2226	10.0375	9.95909	10.2293	10.5239	10.508	10.2482	10.4613	HIP1R	9026
ENSG00000130803	9.93739	9.99039	10.0083	9.86903	9.83973	9.84656	10.0404	10.0393	ZNF317	57693
ENSG00000130816	11.0359	10.9942	10.9893	10.8922	11.7232	11.7303	11.3163	11.471	DNMT1	1786
ENSG00000130827	12.0064	11.9896	12.0757	12.24	11.6398	10.9392	11.8548	11.8564	PLXNA3	55558
ENSG00000130940	10.2715	10.0437	10.1266	9.84691	10.4226	10.4848	10.1947	10.3814	CASZ1	54897
ENSG00000130997	9.77512	9.82774	9.73343	9.80135	9.95373	9.79325	10.1146	10.269	POLN	353497
ENSG00000131016	12.9107	13.0958	12.3598	12.4656	12.8427	12.5483	14.0734	14.016	AKAP12	9590
ENSG00000131037	9.74642	9.6214	9.6214	9.6214	9.9409	9.84347	9.75821	9.71264	EPS8L1	54869
ENSG00000131115	10.0094	10.1887	10.1107	9.92835	10.2582	10.1918	9.99427	10.012	ZNF227	7770
ENSG00000131187	9.94498	10.0158	10.03	9.88035	10.0996	10.2011	10.1453	10.0893	F12	2161
ENSG00000131323	12.5288	12.4442	12.4604	12.4928	11.5983	11.7782	11.8939	11.8188	TRAF3	7187
ENSG00000131370	10.4492	10.2397	9.9888	9.6214	9.87173	9.92365	9.6214	9.77874	SH3BP5	9467
ENSG00000131389	13.0672	13.0236	13.5348	13.5472	12.7382	13.0909	11.7783	11.7263	SLC6A6	6533
ENSG00000131459	9.95099	9.91599	10.1238	10.0965	9.6214	9.6214	9.7024	9.6214	GFPT2	9945
ENSG00000131470	10.088	10.0829	10.0637	10.0552	10.3428	10.3691	10.1409	10.2417	PSMC3IP	29893
ENSG00000131471	9.73424	9.95544	10.3244	10.0674	9.7393	9.6214	9.6214	9.6214	AOC3	8639
ENSG00000131584	10.4787	10.7571	10.5098	10.43	10.4711	10.2113	10.7238	10.8627	ACAP3	116983
ENSG00000131650	9.6214	9.6214	9.6214	9.6214	9.87378	9.77017	9.94175	9.82707	KREMEN2	79412
ENSG00000131652	9.88997	9.93756	9.92133	9.88027	10.0671	9.87725	9.81553	9.77609	THOC6	79228
ENSG00000131711	9.82796	9.86329	9.79276	9.92403	9.71089	9.75904	9.80763	9.78424	MAP1B	4131
ENSG00000131773	10.235	10.1977	10.5991	10.2742	10.0342	9.9893	9.98264	10.032	KHDRBS3	10656
ENSG00000131788	10.3067	10.3146	10.3991	10.4187	10.2036	10.1268	10.5027	10.4147	PIAS3	10401
ENSG00000131831	9.84003	9.6214	9.86015	9.87548	9.6214	9.6214	9.67449	9.6214	RAI2	10742
ENSG00000131899	9.99575	10.0383	10.0146	10.2795	9.95043	9.93721	10.1466	10.2135	LLGL1	3996
ENSG00000132000	9.71843	9.80706	9.67347	9.81764	9.65954	9.6214	9.67371	9.67822	PODNL1	79883
ENSG00000132196	10.1862	10.2185	10.1238	10.1534	10.6016	10.5576	10.4511	10.5006	HSD17B7	51478
ENSG00000132199	10.5923	10.6791	10.8438	10.7081	11.036	11.2851	10.7927	10.8674	ENOSF1	55556
ENSG00000132259	9.71315	9.70018	9.67184	9.6214	9.6214	9.6214	9.70615	9.73277	CNGA4	1262
ENSG00000132274	10.9845	11.1283	10.7405	10.9192	10.6221	10.6801	11.0059	11.1443	TRIM22	10346
ENSG00000132294	10.7057	10.6367	10.1254	10.0965	10.7376	10.5018	10.1424	10.0227	EFR3A	23167
ENSG00000132330	9.91329	9.93037	9.89554	10.0214	10.1292	10.1289	10.1249	9.96161	SCLY	51540
ENSG00000132334	10.9201	10.7833	11.183	11.1295	10.92	10.7307	11.5166	11.4494	PTPRE	5791
ENSG00000132341	11.972	11.9534	12.312	12.4589	12.9232	13.0841	12.9485	12.8446	RAN	5901
ENSG00000132423	9.78949	9.77351	9.74223	9.80969	9.79174	9.75223	9.70485	9.6214	COQ3	51805
ENSG00000132470	10.3341	10.4936	10.3892	10.2471	12.3563	12.8064	12.506	12.1593	ITGB4	3691
ENSG00000132481	10.0038	9.85708	10.0842	10.1164	10.2871	10.2965	10.5577	10.4475	TRIM47	91107
ENSG00000132510	11.1926	11.0811	11.4229	11.5037	11.0963	10.8008	12.1508	11.9447	KDM6B	23135
ENSG00000132535	10.8771	10.7068	11.1399	11.3818	10.5808	10.4767	10.8082	10.6638	DLG4	1742
ENSG00000132549	11.7092	11.7585	11.8026	11.9043	11.2039	11.1647	11.2544	11.1542	VPS13B	157680
ENSG00000132613	10.1078	10.132	10.2656	10.2497	10.0692	10.2206	9.94379	9.89722	MTSS2	92154
ENSG00000132639	10.6212	10.6718	10.845	10.8976	9.73528	9.70752	9.72202	9.69941	SNAP25	6616
ENSG00000132669	11.8025	11.8619	11.6474	11.6713	11.102	11.1763	11.0415	11.0261	RIN2	54453
ENSG00000132792	9.73663	9.89026	9.76248	9.80137	10.0042	9.85033	9.65033	9.76753	CTNNBL1	56259
ENSG00000132837	9.8362	9.79147	9.76434	9.87748	9.81207	9.80255	9.6214	9.6214	DMGDH	29958
ENSG00000132849	11.0179	10.9992	11.0083	10.7416	11.856	12.0127	11.5393	11.403	PATJ	10207
ENSG00000132874	9.66696	9.76451	9.69667	9.78293	9.7917	9.77703	9.66364	9.6214	SLC14A2	8170
ENSG00000132964	9.82672	10.0206	9.99962	9.76625	10.1651	10.163	10.0817	9.96287	CDK8	1024
ENSG00000132965	9.8393	9.90075	9.69259	9.78757	10.0689	10.0094	10.1239	10.1218	ALOX5AP	241
ENSG00000133048	9.80921	9.80707	10.0819	9.72569	9.65355	9.6214	9.6214	9.68171	CHI3L1	1116
ENSG00000133083	10.1576	10.3778	9.8068	9.78454	10.0535	10.0572	9.80434	9.83915	DCLK1	9201
ENSG00000133106	10.7268	10.6629	10.6674	10.8329	10.5666	10.5984	10.0197	9.96145	EPSTI1	94240
ENSG00000133107	9.8812	9.91034	9.90846	9.89703	10.2013	10.0796	10.0941	10.1793	TRPC4	7223
ENSG00000133110	9.75754	9.77829	9.80789	9.80715	9.68634	9.6214	9.67057	9.69691	POSTN	10631
ENSG00000133116	9.6214	9.6214	9.70765	9.6214	9.83834	10.0091	9.86135	9.6214	KL	9365
ENSG00000133134	10.2641	10.237	10.1558	10.181	9.92105	9.92988	9.92546	9.91464	BEX2	84707
ENSG00000133256	9.6214	9.67366	9.68804	9.6214	9.85941	9.81849	9.96602	9.92548	PDE6B	5158
ENSG00000133315	9.86142	9.79536	9.84572	9.87333	9.95797	10.0299	9.84937	9.8336	MACROD1	28992
ENSG00000133321	9.83276	9.92152	9.97506	9.76497	10.0007	9.87899	9.6214	9.71944	PLAAT4	5920
ENSG00000133606	10.5078	10.2779	10.6591	10.6321	10.2262	10.2413	10.3744	10.4037	MKRN1	23608
ENSG00000133639	10.3747	10.2591	10.408	10.3876	10.0037	10.1163	10.0336	9.95996	BTG1	694
ENSG00000133739	9.74599	9.70002	9.71141	9.8733	9.84289	10.0292	9.72332	9.77316	LRRCC1	85444
ENSG00000133794	10.5571	10.4576	10.5997	10.6133	10.6689	10.4386	11.1513	11.1779	ARNTL	406
ENSG00000133805	11.777	11.8134	12.6197	12.5688	10.0275	10.0989	10.1418	10.1738	AMPD3	272
ENSG00000133935	10.8124	10.8997	10.7046	10.6089	11.2757	11.2979	11.2147	11.1474	ERG28	11161
ENSG00000134107	11.4452	11.3745	12.0232	12.1122	12.6101	12.4425	13.0163	13.0306	BHLHE40	8553
ENSG00000134138	10.2179	10.2188	10.1698	10.4094	10.1019	10.0089	9.95276	9.97215	MEIS2	4212
ENSG00000134198	9.71335	9.69932	9.78912	9.83225	10.0591	9.70354	10.3019	10.4096	TSPAN2	10100
ENSG00000134243	10.6495	10.6428	10.4391	10.4049	10.9396	11.12	11.1568	11.1938	SORT1	6272
ENSG00000134245	10.0694	10.0803	9.91354	10.0483	10.1531	10.2307	9.85761	9.80543	WNT2B	7482
ENSG00000134247	9.69225	9.6214	9.68888	9.6214	10.1532	9.73972	9.76108	9.94001	PTGFRN	5738
ENSG00000134250	9.75172	9.74216	9.70983	9.76921	9.79644	9.74386	9.91424	9.84136	NOTCH2	4853
ENSG00000134294	10.8525	11.1279	10.6421	10.8696	10.4682	10.5703	10.5348	10.7294	SLC38A2	54407
ENSG00000134369	11.8574	11.9324	11.7149	11.8965	11.3758	11.6598	12.3992	12.2684	NAV1	89796
ENSG00000134490	9.96035	9.91238	9.93547	10.0097	10.0685	10.1553	10.1327	10.0763	TMEM241	85019
ENSG00000134516	10.436	10.4512	10.1937	10.4125	11.2967	11.3731	11.4729	11.5573	DOCK2	1794
ENSG00000134532	9.95573	9.92818	10.1218	10.0168	9.67312	9.6214	9.6214	9.6214	SOX5	6660
ENSG00000134533	9.76789	9.79307	9.75186	9.81726	9.77805	9.80441	9.6214	9.6214	RERG	85004
ENSG00000134539	10.0307	10.0354	10.0991	10.2001	9.809	9.93563	9.91088	9.94417	KLRD1	3824
ENSG00000134709	9.74089	10.1648	9.78611	10.1052	9.7343	9.7585	9.8655	9.75417	HOOK1	51361
ENSG00000134769	10.2917	10.2602	10.5326	10.4371	10.0234	10.0183	10.0541	10.0565	DTNA	1837
ENSG00000134780	9.6214	9.6214	10.626	9.6214	9.6214	9.6214	9.6214	10.2859	DAGLA	747
ENSG00000134802	12.4418	12.3725	13.1582	13.0347	11.3554	11.5561	11.2832	11.2419	SLC43A3	29015
ENSG00000134824	11.2124	11.3976	10.8903	10.9044	11.6585	11.9494	12.1091	11.9389	FADS2	9415
ENSG00000134871	15.7111	15.5373	15.0844	14.9908	16.5472	15.8167	17.7459	17.7402	COL4A2	1284
ENSG00000134874	11.2327	11.1724	11.1453	11.2659	11.0826	10.8771	11.5548	11.498	DZIP1	22873
ENSG00000134882	11.5321	11.5327	11.6965	11.6813	11.098	10.9882	11.2084	11.2054	UBAC2	337867
ENSG00000134910	13.381	13.3722	13.3738	13.3472	12.4534	12.5094	12.7938	12.8136	STT3A	3703
ENSG00000134982	9.95507	9.94873	9.87312	9.74608	9.80928	9.90932	9.99147	10.1772	APC	324
ENSG00000134986	11.904	12.0169	11.1727	11.0045	12.2496	11.335	13.0654	13.0863	NREP	9315
ENSG00000135002	9.92077	10.0649	9.9781	9.85754	9.82213	10.1695	9.80664	9.7499	RFK	55312
ENSG00000135046	10.5658	10.6124	10.2767	10.26	10.4102	10.4452	10.1312	9.9783	ANXA1	301
ENSG00000135074	11.5025	11.5186	10.6005	10.5058	12.1199	11.1642	13.5045	13.3662	ADAM19	8728
ENSG00000135083	10.9079	10.9077	11.0379	11.1653	10.553	10.4684	10.7267	10.7838	CCNJL	79616
ENSG00000135093	9.85052	9.92068	9.90151	9.94889	9.75007	9.7484	9.87245	9.84826	USP30	84749
ENSG00000135100	9.6214	9.74011	9.71104	9.70711	10.0858	10.1279	10.0492	10.0546	HNF1A	6927
ENSG00000135111	10.3176	10.3382	10.1702	10.0915	9.68072	9.72352	9.68176	9.73942	TBX3	6926
ENSG00000135124	11.3558	11.3526	12.2501	11.904	10.5463	10.6096	10.4408	10.4954	P2RX4	5025
ENSG00000135241	11.2799	11.2942	11.8157	11.7184	10.9401	10.9587	10.8583	10.8624	PNPLA8	50640
ENSG00000135253	9.86085	9.86499	9.86591	9.75273	10.5681	10.5854	10.6913	10.6546	KCP	375616
ENSG00000135312	9.6744	9.7697	9.6214	9.83471	9.6214	9.6214	9.70622	9.67716	HTR1B	3351
ENSG00000135318	11.0724	11.1411	11.4068	11.3845	10.776	10.4637	11.0122	10.7971	NT5E	4907
ENSG00000135362	10.468	10.4673	10.0997	10.002	10.8077	11.0388	11.0428	11.021	PRR5L	79899
ENSG00000135373	10.1333	10.1694	10.4156	10.458	10.1065	10.1244	9.82266	9.75029	EHF	26298
ENSG00000135407	10.0747	10.0116	10.028	9.9972	9.79094	9.76329	9.78906	9.80945	AVIL	10677
ENSG00000135414	10.4662	10.4862	10.4624	10.5366	10.6206	10.3502	10.911	10.8489	GDF11	10220
ENSG00000135424	9.99316	9.92911	10.1401	10.211	9.76386	9.8321	9.85383	9.87933	ITGA7	3679
ENSG00000135477	9.6214	9.6214	9.6214	9.6214	9.80024	9.6214	9.94653	9.93444	KRT87P	85349
ENSG00000135596	10.9152	10.7671	10.6962	10.7514	10.626	10.4905	11.0172	11.0401	MICAL1	64780
ENSG00000135622	10.256	10.3311	10.347	10.1286	10.4364	10.6631	10.5491	10.4822	SEMA4F	10505
ENSG00000135637	10.3502	10.4373	10.503	10.576	10.1782	10.131	10.2396	10.2637	CCDC142	84865
ENSG00000135677	11.0343	11.1262	11.2051	11.2621	10.3813	10.615	10.6324	10.5535	GNS	2799
ENSG00000135678	10.013	10.0106	10.045	10.0307	10.2173	10.2278	10.07	10.0986	CPM	1368
ENSG00000135679	11.2501	11.4244	11.2075	11.4211	10.6949	10.678	10.9024	10.8939	MDM2	4193
ENSG00000135697	9.6214	9.79744	9.6214	9.6214	9.88076	9.9424	9.71242	9.66184	BCO1	53630
ENSG00000135722	10.0765	9.976	10.0894	10.2053	10.0565	10.0593	10.2547	10.2507	FBXL8	55336
ENSG00000135821	11.5411	11.4612	11.3997	11.3511	11.4868	11.6524	10.9184	10.9395	GLUL	2752
ENSG00000135838	9.86644	9.89367	9.876	9.74984	9.74418	9.6214	9.66092	9.70187	NPL	80896
ENSG00000135905	11.6302	11.5747	11.1052	11.6647	10.3688	10.5198	10.553	10.4312	DOCK10	55619
ENSG00000135919	11.1002	11.0702	11.0446	11.1648	12.7121	12.4826	12.8431	12.8555	SERPINE2	5270
ENSG00000135929	10.3966	10.2929	10.2761	10.1364	10.3134	10.4736	10.1816	10.1483	CYP27A1	1593
ENSG00000135932	9.8818	9.99412	10.4435	10.0167	9.93237	10.3364	9.79889	9.80382	CAB39	51719
ENSG00000135951	9.92974	9.97681	9.81263	10.0457	10.1625	10.395	10.2547	10.3181	TSGA10	80705
ENSG00000135976	9.86186	9.89327	9.80646	9.95219	10.3127	10.1941	10.3195	10.3259	ANKRD36	375248
ENSG00000136002	10.8106	10.6717	10.5248	10.4392	10.0421	10.0842	10.0075	10.0435	ARHGEF4	50649
ENSG00000136059	10.0505	10.1658	10.0207	9.92839	9.84317	9.89159	9.92528	9.90318	VILL	50853
ENSG00000136068	13.1718	13.2261	12.3799	12.5236	14.6037	14.3809	14.9711	14.9948	FLNB	2317
ENSG00000136114	9.96091	10.0162	9.93446	9.6214	10.3586	10.3321	9.93789	10.1498	THSD1	55901
ENSG00000136160	9.77174	9.76589	9.69386	9.80057	9.6214	9.6214	9.6214	9.6214	EDNRB	1910
ENSG00000136161	10.846	10.8687	10.815	10.8689	10.4661	10.5047	10.4416	10.3956	RCBTB2	1102
ENSG00000136167	10.2351	10.405	10.1579	10.0492	9.6214	9.6214	9.69288	9.6214	LCP1	3936
ENSG00000136231	10.3914	10.5201	10.2107	10.1433	10.2388	10.1065	10.4678	10.4012	IGF2BP3	10643
ENSG00000136240	10.266	10.3969	10.3831	10.3731	10.075	10.0628	10.2658	10.218	KDELR2	11014
ENSG00000136244	12.0704	11.767	12.5363	12.6159	11.1135	10.8154	11.1998	11.3776	IL6	3569
ENSG00000136250	9.80932	9.92754	9.91843	9.93432	9.89606	9.99935	9.6214	9.6214	AOAH	313
ENSG00000136261	10.2882	10.1216	9.94948	10.1777	10.5905	10.5055	10.5428	10.5323	BZW2	28969
ENSG00000136327	9.89602	9.91436	9.91956	9.78351	9.6214	9.66821	9.6214	9.6214	NKX2-8	26257
ENSG00000136378	9.84756	9.96152	10.0815	10.1123	9.92662	9.95429	10.3453	10.2934	ADAMTS7	11173
ENSG00000136383	10.1075	10.1856	9.97751	10.0761	9.78855	9.79394	9.78198	9.80436	ALPK3	57538
ENSG00000136492	10.3188	10.328	10.0285	10.2245	10.8451	10.9238	10.628	10.6713	BRIP1	83990
ENSG00000136531	10.0302	10.0386	9.78905	9.88781	9.73186	9.68408	9.75969	9.77354	SCN2A	6326
ENSG00000136603	10.9597	10.8088	11.2763	11.1001	10.6397	10.6794	11.3314	11.1694	SKIL	6498
ENSG00000136634	9.83722	9.8047	10.0969	10.0128	9.66683	9.70267	9.73901	9.67508	IL10	3586
ENSG00000136636	10.1813	10.0211	9.98222	10.294	9.92657	9.90043	9.98542	10.0574	KCTD3	51133
ENSG00000136710	10.3721	10.5025	10.288	10.4725	10.3347	10.209	9.97257	9.95238	CCDC115	84317
ENSG00000136770	9.66645	9.6683	9.7255	9.6214	9.6214	9.69952	9.88417	9.78041	DNAJC1	64215
ENSG00000136802	12.0471	12.0298	12.0735	12.014	11.9682	11.8522	12.7351	12.639	LRRC8A	56262
ENSG00000136816	9.8952	9.94927	10.0623	9.86505	9.8537	9.79582	9.87805	9.87867	TOR1B	27348
ENSG00000136824	10.3591	10.3563	10.5061	10.6278	10.4862	10.9069	10.4214	10.3411	SMC2	10592
ENSG00000136895	10.0112	9.94424	9.96041	10.0611	9.97605	9.89229	10.3253	10.2095	GARNL3	84253
ENSG00000136960	10.0423	10.0815	9.96551	10.1056	9.80556	9.83471	9.80322	9.71854	ENPP2	5168
ENSG00000136986	11.1316	11.0907	11.0685	11.1715	10.5689	10.4474	10.1891	10.5173	DERL1	79139
ENSG00000136997	10.1185	10.119	10.2802	10.3571	11.2333	11.2931	11.2978	11.3462	MYC	4609
ENSG00000137033	9.85857	9.83903	10.4638	10.485	9.69503	9.6214	9.70156	9.6214	IL33	90865
ENSG00000137101	9.91017	9.85354	9.84535	9.78409	9.73943	9.70659	9.6834	9.72175	CD72	971
ENSG00000137124	9.89182	9.85639	9.75439	9.9521	9.83912	9.81624	9.97	9.96845	ALDH1B1	219
ENSG00000137193	9.84558	9.862	10.0413	9.79526	9.6214	9.6214	9.6214	9.6214	PIM1	5292
ENSG00000137198	10.1018	10.0857	10.0604	10.1517	10.0288	10.0242	9.86918	9.8618	GMPR	2766
ENSG00000137203	10.4045	10.3456	10.3786	10.0937	10.5082	10.7306	10.4276	10.4008	TFAP2A	7020
ENSG00000137207	10.5448	10.4291	10.5464	10.4704	10.2569	10.1656	10.2935	10.2569	YIPF3	25844
ENSG00000137216	10.3196	10.5957	10.9239	11.3516	11.2441	10.6786	11.8555	11.6287	TMEM63B	55362
ENSG00000137273	10.4382	10.376	10.086	10.0588	9.74117	9.78675	9.80026	9.76619	FOXF2	2295
ENSG00000137309	13.5895	13.4205	14.5739	14.5852	13.0041	13.2166	13.0537	13.002	HMGA1	3159
ENSG00000137331	10.2626	10.1779	10.34	10.3899	10.4193	10.2481	10.6413	10.7738	IER3	8870
ENSG00000137460	11.3137	11.3439	10.4815	10.5245	10.9788	11.1925	10.3296	10.2232	FHDC1	85462
ENSG00000137473	10.3548	10.3666	10.8708	10.7867	9.81815	9.80586	9.79842	9.80701	TTC29	83894
ENSG00000137491	13.6735	13.6191	12.4947	12.3958	10.4729	10.6556	10.4075	10.3033	SLCO2B1	11309
ENSG00000137494	10.9375	10.8986	11.0667	11.0397	10.4846	10.3409	10.5731	10.6522	ANKRD42	338699
ENSG00000137501	12.1079	12.2512	11.4522	11.6307	12.4468	12.5637	10.9677	11.0702	SYTL2	54843
ENSG00000137502	9.95747	9.6214	10.107	10.4254	10.2228	10.1525	10.7745	10.6884	RAB30	27314
ENSG00000137507	9.74593	9.7136	9.87322	9.69487	9.75162	9.69388	9.6214	9.6214	LRRC32	2615
ENSG00000137573	10.0382	10.0007	9.91682	9.89004	9.69189	9.6214	9.6214	9.6214	SULF1	23213
ENSG00000137673	9.91847	9.87831	9.82765	9.80065	10.3186	10.3145	10.2414	10.2973	MMP7	4316
ENSG00000137691	9.99452	10.0269	9.92906	10.076	9.9122	9.79987	9.86661	9.88197	CFAP300	85016
ENSG00000137700	10.9101	10.8142	10.7168	10.7402	10.7379	10.9831	10.5209	10.4092	SLC37A4	2542
ENSG00000137752	10.2567	10.4291	10.143	10.2303	9.84065	9.91115	9.8585	9.68741	CASP1	834
ENSG00000137767	9.94398	10.0408	9.95712	9.96199	9.83685	9.90155	9.80752	9.69936	SQOR	58472
ENSG00000137801	14.8945	14.9369	14.9342	15.0105	16.4064	16.7308	16.865	16.6238	THBS1	7057
ENSG00000137802	10.0367	10.1242	10.0165	9.8989	9.90806	9.91936	10.0556	10.1812	MAPKBP1	23005
ENSG00000137814	10.1426	10.0614	10.0478	10.0247	10.1847	10.4793	10.2175	10.123	HAUS2	55142
ENSG00000137818	10.7761	10.911	10.6603	10.4731	11.1918	11.0551	10.9763	10.8919	RPLP1	6176
ENSG00000137819	10.5155	10.3927	11.0964	11.2702	10.313	10.2476	10.0494	10.0522	PAQR5	54852
ENSG00000137822	10.4617	10.4879	10.2974	10.4169	10.7522	10.888	10.7009	10.6634	TUBGCP4	27229
ENSG00000137831	10.7501	10.8229	10.7535	10.7719	11.2214	11.2973	11.4023	11.4157	UACA	55075
ENSG00000137845	12.8093	12.7995	12.4764	12.5403	12.7363	12.9603	12.0545	11.9307	ADAM10	102
ENSG00000137872	9.86098	9.92146	9.88569	9.81638	9.98182	10.0757	9.81581	9.71846	SEMA6D	80031
ENSG00000137880	10.1096	10.192	10.0934	10.1454	9.6214	9.76028	9.6933	9.6214	GCHFR	2644
ENSG00000137965	10.1207	9.98453	10.311	10.3112	9.95799	9.88986	9.94103	10.0846	IFI44	10561
ENSG00000137968	10.0183	9.98219	9.95779	10.0043	9.82513	9.78473	9.78814	9.83318	SLC44A5	204962
ENSG00000138030	9.8345	9.6214	9.80075	9.8471	10.0803	10.1753	9.94113	9.92017	KHK	3795
ENSG00000138036	10.4983	10.5481	10.4402	10.2526	10.781	10.715	10.3596	10.3677	DYNC2LI1	51626
ENSG00000138050	10.5274	10.5531	10.7681	10.6339	10.111	9.96553	9.87145	10.0708	THUMPD2	80745
ENSG00000138073	10.1789	10.0108	10.1367	10.4067	10.0149	9.9968	10.2389	10.1111	PREB	10113
ENSG00000138079	10.0121	10.1227	9.72593	9.6214	10.3242	10.2485	10.1798	10.2696	SLC3A1	6519
ENSG00000138080	9.83276	9.81037	9.91756	9.77291	9.76064	9.66472	9.78247	9.7565	EMILIN1	11117
ENSG00000138092	10.593	10.3021	10.4169	10.3392	10.8774	10.7374	10.4476	10.5825	CENPO	79172
ENSG00000138111	9.96233	9.86013	9.91925	9.89466	10.2392	10.1571	9.97467	10.136	MFSD13A	79847
ENSG00000138135	10.9118	10.78	11.8717	11.8179	9.6214	9.6214	9.6214	9.6214	CH25H	9023
ENSG00000138152	9.7961	9.87284	9.79849	9.79035	9.74796	9.6214	9.81874	9.85135	BTBD16	118663
ENSG00000138182	10.1407	10.1669	9.85571	10.0266	10.611	10.7441	10.5315	10.6247	KIF20B	9585
ENSG00000138185	9.85158	9.8548	9.92854	9.98283	9.73067	9.71699	9.6214	9.75001	ENTPD1	953
ENSG00000138207	10.3175	10.2687	10.1057	10.1786	9.6214	9.6214	9.6214	9.6214	RBP4	5950
ENSG00000138246	10.1397	10.1411	10.066	10.2705	9.95525	9.97845	10.1112	10.0821	DNAJC13	23317
ENSG00000138311	9.69848	9.77124	9.6214	9.6214	9.88626	9.70504	10.3431	10.1295	ZNF365	22891
ENSG00000138347	9.88979	9.85296	10.2279	10.0884	9.75279	9.81244	9.6214	9.6214	MYPN	84665
ENSG00000138356	10.1138	10.2195	10.4216	10.3752	10.1271	10.4469	9.84346	9.82412	AOX1	316
ENSG00000138379	9.79621	9.84184	9.75286	9.73118	9.6214	9.6214	9.69499	9.6214	MSTN	2660
ENSG00000138386	11.158	11.1258	11.1822	10.7859	10.3372	10.5147	10.3942	10.4008	NAB1	4664
ENSG00000138400	9.79288	9.6214	9.74998	9.74605	9.87691	9.87386	9.78841	9.74851	MDH1B	130752
ENSG00000138411	10.8706	10.8054	10.8003	10.8752	10.0758	10.1023	9.90375	10.0062	HECW2	57520
ENSG00000138435	10.1821	10.1445	9.96143	9.9447	9.6214	9.6214	9.676	9.6214	CHRNA1	1134
ENSG00000138448	9.78345	9.74756	9.91655	9.92487	10.0008	9.72593	10.3389	10.0495	ITGAV	3685
ENSG00000138593	10.5792	10.7301	11.0331	10.9801	10.4574	10.4206	10.4432	10.3994	SECISBP2L	9728
ENSG00000138606	10.2739	10.2674	9.96403	10.0524	10.445	10.3428	10.2119	10.2199	SHF	90525
ENSG00000138613	10.089	9.99397	10.16	10.1842	9.77829	9.76583	9.83345	9.80923	APH1B	83464
ENSG00000138641	10.1469	9.98605	9.73249	10.1812	10.0839	9.85414	9.70922	9.72994	HERC3	8916
ENSG00000138646	9.71767	9.90751	10.0354	10.077	9.87092	9.6214	9.6214	9.6214	HERC5	51191
ENSG00000138675	10.1842	10.2536	10.1981	10.4513	10.6273	10.4235	10.918	10.9526	FGF5	2250
ENSG00000138678	10.5554	10.4651	10.316	10.3573	10.5426	10.552	10.0324	9.88274	GPAT3	84803
ENSG00000138686	11.0162	10.5343	10.5522	10.3698	11.1099	11.5208	11.1822	11.1248	BBS7	55212
ENSG00000138696	9.78313	9.81607	9.7557	9.77667	10.4133	10.2837	10.4004	10.3591	BMPR1B	658
ENSG00000138744	10.1709	10.2696	10.3001	10.3184	10.0069	10.1327	10.0228	10.0845	NAAA	27163
ENSG00000138760	12.0821	12.0708	12.6191	12.3032	10.6797	11.0218	10.9657	11.0744	SCARB2	950
ENSG00000138764	11.108	11.1766	11.166	11.0831	11.3464	11.4515	10.8469	10.9178	CCNG2	901
ENSG00000138772	10.4624	10.3701	10.0781	10.2656	11.1148	10.9886	10.812	10.9955	ANXA3	306
ENSG00000138778	10.0023	10.1111	9.83316	9.88475	10.5649	10.5099	10.6171	10.6644	CENPE	1062
ENSG00000138780	10.4233	10.4381	10.4971	10.4537	10.7745	10.93	10.5943	10.4781	GSTCD	79807
ENSG00000138794	10.0966	9.85742	9.91532	10.0552	10.2327	10.3096	10.1313	10.2619	CASP6	839
ENSG00000138821	11.1257	10.9016	10.6619	10.6509	10.3305	10.4409	10.4284	10.5607	SLC39A8	64116
ENSG00000138823	9.76602	9.74019	9.66774	9.68348	9.66504	9.79429	9.6214	9.6214	MTTP	4547
ENSG00000138835	11.6473	11.5538	11.7914	11.7757	11.6631	11.2093	12.2956	12.3787	RGS3	5998
ENSG00000138942	10.3626	10.0955	10.4256	10.6028	10.0117	10.1287	10.1229	10.2135	RNF185	91445
ENSG00000139083	11.9287	11.9614	11.9753	12.1871	11.3708	11.3518	11.5483	11.5307	ETV6	2120
ENSG00000139132	10.5478	10.6438	10.4839	10.3652	10.8068	10.9157	10.8503	10.8437	FGD4	121512
ENSG00000139174	10.984	10.9314	10.675	10.5416	11.194	11.3765	10.8685	10.8743	PRICKLE1	144165
ENSG00000139289	13.6236	13.483	14.5093	14.557	11.3877	11.4648	11.1696	11.2029	PHLDA1	22822
ENSG00000139318	10.4265	10.6451	10.8182	10.962	9.78907	9.83863	9.88154	9.84505	DUSP6	1848
ENSG00000139343	10.6222	10.7039	10.788	10.4556	10.9479	11.1583	10.8993	10.8594	SNRPF	6636
ENSG00000139350	10.5857	10.7233	10.5497	10.6952	11.0064	11.0833	10.9728	11.0909	NEDD1	121441
ENSG00000139364	9.82992	9.81823	9.82672	9.89118	9.7977	9.69053	9.70121	9.71188	TMEM132B	114795
ENSG00000139370	10.6316	10.6797	10.821	10.7698	10.3107	10.208	10.4352	10.3025	SLC15A4	121260
ENSG00000139405	10.6414	10.5251	10.5934	10.7001	10.1407	10.1581	10.1931	10.1756	RITA1	84934
ENSG00000139428	10.2967	10.3319	9.94733	9.95613	10.9342	11.0485	10.7461	10.7504	MMAB	326625
ENSG00000139508	10.604	10.5643	10.7225	10.7036	10.9394	10.3818	11.5664	11.6397	SLC46A3	283537
ENSG00000139597	10.0509	10.1391	10.05	10.0823	10.2344	10.2419	10.0793	10.0299	N4BP2L1	90634
ENSG00000139625	10.7445	10.7648	10.9295	11.0216	10.6224	10.4889	10.968	10.9265	MAP3K12	7786
ENSG00000139637	10.0618	10.0634	10.4038	10.2795	9.91015	9.97473	9.93763	10.1332	C12orf10	60314
ENSG00000139697	11.2401	11.1207	11.3534	11.3678	10.8214	10.8677	10.4136	10.4378	SBNO1	55206
ENSG00000139734	11.2182	11.3638	10.557	10.4729	12.011	12.1523	11.6801	11.7631	DIAPH3	81624
ENSG00000139835	9.80824	9.82032	9.96598	9.86303	9.89202	9.97632	9.7853	9.81994	GRTP1	79774
ENSG00000139865	9.93233	9.8167	9.94031	9.7335	9.79886	9.96871	9.73575	9.70062	TTC6	319089
ENSG00000139899	10.1827	10.1546	10.1278	10.1597	10.0074	9.96257	10.1658	10.0928	CBLN3	643866
ENSG00000139973	9.99659	10.0429	9.71735	9.75245	10.7435	10.8371	10.708	10.623	SYT16	83851
ENSG00000140043	10.484	10.4855	10.4076	10.3143	10.7112	10.5236	10.2266	10.305	PTGR2	145482
ENSG00000140044	11.3711	11.2391	11.6182	11.6132	10.4147	10.5052	10.2403	10.2633	JDP2	122953
ENSG00000140092	9.82259	9.78224	10.0273	10.4099	9.69038	9.75367	9.7225	9.7612	FBLN5	10516
ENSG00000140254	9.80768	9.81335	9.70473	9.6214	9.65754	9.6214	9.78915	9.71215	DUOXA1	90527
ENSG00000140279	10.0156	9.98024	10.0383	10.1254	9.79023	9.70324	9.7062	9.75771	DUOX2	50506
ENSG00000140398	9.78479	9.77156	9.96494	9.84273	10.262	10.1648	10.1175	10.2466	NEIL1	79661
ENSG00000140406	10.5029	10.4218	10.6384	10.6121	10.9892	11.1434	11.0498	10.9915	TLNRD1	59274
ENSG00000140455	11.1092	11.1894	11.0712	10.9274	10.5933	10.7202	10.5531	10.5307	USP3	9960
ENSG00000140511	10.3178	10.2483	10.1212	10.0879	10.3262	10.2667	10.5668	10.5854	HAPLN3	145864
ENSG00000140527	9.72795	9.88121	9.70932	9.7081	9.79618	9.74087	9.671	9.6214	WDR93	56964
ENSG00000140545	11.0722	11.0513	11.4056	11.4054	10.6179	10.5328	11.0315	10.7763	MFGE8	4240
ENSG00000140557	10.0932	9.88648	9.91498	9.7631	9.6214	9.76851	9.6214	9.74886	ST8SIA2	8128
ENSG00000140839	9.6214	9.6214	9.6801	9.6214	10.0183	9.6214	10.4319	10.4471	CLEC18B	497190
ENSG00000140876	9.78943	9.83128	9.82116	9.86184	9.83662	9.8816	9.76757	9.7203	NUDT7	283927
ENSG00000140905	10.5265	10.5641	10.3543	10.5382	10.9801	11.011	10.7339	10.839	GCSH	2653
ENSG00000140945	13.8656	13.8539	14.1826	14.1416	11.9992	12.2998	12.1121	12.0879	CDH13	1012
ENSG00000140961	9.78613	9.72706	9.71739	9.80169	9.68112	9.6214	9.68525	9.76188	OSGIN1	29948
ENSG00000141026	9.86711	9.91472	9.98562	10.0606	9.89833	9.906	9.80888	9.76114	MED9	55090
ENSG00000141337	10.7966	10.6929	11.2754	11.2783	9.91251	9.92976	9.88827	9.90222	ARSG	22901
ENSG00000141384	10.0393	9.97426	9.92719	9.93837	10.1831	10.2407	10.2442	10.3558	TAF4B	6875
ENSG00000141401	10.5227	10.3751	10.4877	10.3749	10.5053	10.5217	10.0871	10.1321	IMPA2	3613
ENSG00000141447	10.3642	10.3968	10.0144	10.1807	10.009	9.90973	9.93832	9.89291	OSBPL1A	114876
ENSG00000141449	10.0591	10.0124	9.85485	10.0069	10.4017	10.6031	10.1865	10.3001	GREB1L	80000
ENSG00000141452	11.1205	11.1745	11.1709	11.1527	10.7847	10.633	10.7811	10.8171	RMC1	29919
ENSG00000141458	10.7973	10.6997	10.7397	10.602	10.5697	10.7528	10.2741	10.3182	NPC1	4864
ENSG00000141480	10.0525	10.0399	9.80966	9.93837	10.0926	10.1912	9.97203	9.9008	ARRB2	409
ENSG00000141485	9.75185	9.8049	9.68825	9.73078	9.76702	9.68444	9.87755	9.9133	SLC13A5	284111
ENSG00000141510	11.361	11.3227	10.9355	10.823	11.6604	11.8994	11.5399	11.5315	TP53	7157
ENSG00000141519	10.3323	10.3689	10.4586	10.7352	10.221	10.1061	10.2859	10.395	CCDC40	55036
ENSG00000141526	13.1851	13.1705	14.3042	14.0766	12.628	12.7645	12.9335	12.7133	SLC16A3	9123
ENSG00000141556	10.977	11.1343	10.5714	10.5107	11.4589	11.6572	11.1661	11.1976	TBCD	6904
ENSG00000141569	9.99531	9.87355	9.95088	9.79691	9.87037	9.92951	10.1051	10.2109	TRIM65	201292
ENSG00000141582	9.81647	9.86528	9.84602	9.88031	9.76655	9.69941	9.7763	9.79454	CBX4	8535
ENSG00000141655	10.0056	10.044	9.97759	9.96455	10.3671	10.4022	10.2725	10.3448	TNFRSF11A	8792
ENSG00000141696	10.4365	10.3147	10.2933	10.2013	10.1745	10.0614	10.3949	10.5018	P3H4	10609
ENSG00000141837	9.79366	9.80694	9.87962	9.76799	9.66221	9.6214	9.72929	9.66904	CACNA1A	773
ENSG00000142178	11.516	11.6661	11.9347	12.0202	11.3529	11.0571	12.1331	11.9809	SIK1	150094
ENSG00000142185	10.1917	10.1491	10.3464	10.4845	9.7805	9.90996	9.96427	9.78086	TRPM2	7226
ENSG00000142197	11.0643	11.2423	10.8409	10.8448	11.5217	11.842	11.676	11.6138	DOP1B	9980
ENSG00000142230	11.8451	11.8364	11.616	11.6018	12.4179	12.4662	11.929	11.9436	SAE1	10055
ENSG00000142279	10.2036	10.1518	10.0529	10.0582	10.5278	10.6041	10.6088	10.4961	WTIP	126374
ENSG00000142494	10.0384	9.99479	9.92383	9.9511	9.67995	9.7285	9.73733	9.71528	SLC47A1	55244
ENSG00000142530	9.71329	9.77758	9.77507	9.8197	9.91425	9.94224	9.94392	9.91456	FAM71E1	112703
ENSG00000142619	9.95941	9.88835	9.75442	9.6214	9.75981	9.7631	9.6214	9.6214	PADI3	51702
ENSG00000142623	9.95786	9.98553	9.83862	9.6214	10.2721	10.3176	10.1054	10.3017	PADI1	29943
ENSG00000142632	10.2645	10.1652	10.2513	10.2547	9.95217	10.0182	10.0778	10.1107	ARHGEF19	128272
ENSG00000142871	9.80844	9.75089	9.77453	9.6214	9.9569	9.89448	10.1248	10.0797	CCN1	3491
ENSG00000142920	10.0502	9.97335	10.2335	10.0828	10.0773	10.0041	10.4995	10.2257	AZIN2	113451
ENSG00000142949	12.6583	12.4845	12.0739	12.119	12.9829	13.3194	13.3264	13.2379	PTPRF	5792
ENSG00000143013	10.8523	10.9103	10.6594	10.6832	11.7656	11.6053	11.8222	11.8998	LMO4	8543
ENSG00000143061	11.5995	11.6324	11.2135	11.2802	12.2114	12.2565	12.4055	12.3618	IGSF3	3321
ENSG00000143156	10.1419	10.1187	10.2161	10.2527	10.0441	9.98857	10.1579	10.0119	NME7	29922
ENSG00000143162	9.96899	9.86335	9.99602	10.1819	9.78081	9.77094	9.78311	9.77903	CREG1	8804
ENSG00000143179	10.1467	10.1375	10.0786	10.1768	10.461	10.4382	10.5162	10.552	UCK2	7371
ENSG00000143194	9.78218	9.89555	9.88347	9.71322	9.72346	9.6214	9.7485	9.82619	MAEL	84944
ENSG00000143226	9.6214	9.67144	9.6214	9.6214	9.80879	9.86606	9.6782	9.74784	FCGR2A	2212
ENSG00000143344	11.3976	11.3647	11.8273	11.7658	10.3962	10.3653	10.5027	10.4876	RGL1	23179
ENSG00000143367	10.8717	11.0457	10.761	10.8073	11.825	11.4876	12.2255	12.2744	TUFT1	7286
ENSG00000143382	9.78105	9.84459	9.76706	9.84451	9.88511	9.93656	9.78865	9.74566	ADAMTSL4	54507
ENSG00000143443	10.066	10.0409	10.1339	10.0758	10.1201	10.1233	9.88021	9.95216	C1orf56	54964
ENSG00000143450	9.84482	9.89205	9.93829	9.83614	9.83164	9.74451	9.6214	9.72435	OAZ3	51686
ENSG00000143469	10.1897	10.1553	9.98835	9.99731	10.3466	10.294	10.5412	10.5022	SYT14	255928
ENSG00000143479	10.9593	10.8505	10.8214	10.6977	10.0921	10.1687	10.1335	10.0779	DYRK3	8444
ENSG00000143507	10.0691	10.2429	10.0886	9.98138	9.90989	9.95993	10.0642	10.1762	DUSP10	11221
ENSG00000143631	9.8734	9.92416	9.98473	10.0344	9.83895	10.036	9.6214	9.6214	FLG	2312
ENSG00000143669	11.9819	11.8834	12.3064	12.4691	10.9662	11.0918	10.8328	10.8537	LYST	1130
ENSG00000143761	10.8526	10.8172	11.072	11.0126	10.3994	10.4565	10.5458	10.7999	ARF1	375
ENSG00000143786	10.0414	9.96629	9.88936	10.0441	9.84233	9.78345	9.76401	9.75881	CNIH3	149111
ENSG00000143797	10.4358	10.4595	10.1512	10.2898	10.8084	10.6452	11.1053	11.0904	MBOAT2	129642
ENSG00000143819	11.439	11.4646	11.518	11.3439	11.3717	10.9448	12.0106	11.8971	EPHX1	2052
ENSG00000143878	11.8058	11.7437	11.2127	11.267	12.9088	12.8454	12.533	12.5342	RHOB	388
ENSG00000144061	10.2512	10.1454	10.0484	10.0844	10.3862	10.3673	10.2804	10.2371	NPHP1	4867
ENSG00000144063	10.8728	10.881	10.7461	10.6374	11.2405	11.2878	11.019	10.9873	MALL	7851
ENSG00000144191	9.99464	9.93283	10.1924	10.0921	9.6214	9.6214	9.6214	9.6214	CNGA3	1261
ENSG00000144199	9.91554	9.80043	9.86978	9.77921	10.2023	10.2355	10.1105	10.1937	FAHD2B	151313
ENSG00000144283	11.3033	11.3133	11.4976	11.035	11.8848	11.976	12.0532	12.0207	PKP4	8502
ENSG00000144366	11.8616	12.1744	12.8706	12.294	10.5273	10.863	10.6502	10.4592	GULP1	51454
ENSG00000144381	10.2041	10.2182	10.1827	10.1533	10.3879	10.5622	10.4798	10.4099	HSPD1	3329
ENSG00000144410	9.76134	9.79443	9.78816	9.80695	9.6214	9.6686	9.6214	9.6214	CPO	130749
ENSG00000144476	9.99713	9.88668	10.0832	9.97484	9.70658	9.6214	9.79707	9.71743	ACKR3	57007
ENSG00000144645	11.1055	11.141	10.9162	10.7777	11.3754	11.6694	11.0346	11.1505	OSBPL10	114884
ENSG00000144674	10.9048	11.0162	10.6586	10.6089	11.2241	10.7493	11.7843	11.7888	GOLGA4	2803
ENSG00000144677	11.3356	11.4629	11.0383	11.6318	11.0151	11.0193	10.4721	10.52	CTDSPL	10217
ENSG00000144681	10.4744	10.444	10.2265	10.2855	11.121	11.0429	11.0445	11.1482	STAC	6769
ENSG00000144712	9.77062	9.75981	9.67062	9.78465	9.89828	9.91251	9.8807	9.88964	CAND2	23066
ENSG00000144747	10.867	10.9933	10.9525	10.6597	10.444	10.5771	10.5455	10.6331	TMF1	7110
ENSG00000144749	12.1826	12.0893	12.3222	12.3898	10.2652	10.3634	10.2776	10.3087	LRIG1	26018
ENSG00000144802	13.8417	13.8642	13.6683	13.8678	12.8854	12.7383	13.0263	13.0747	NFKBIZ	64332
ENSG00000144810	13.0842	12.8794	13.3098	13.0124	11.8539	12.6076	12.3	12.2285	COL8A1	1295
ENSG00000144824	11.1297	11.2528	10.657	10.931	12.7383	12.4521	12.6288	12.7806	PHLDB2	90102
ENSG00000144834	10.7394	10.7703	10.6672	10.7294	10.2146	10.2944	10.0572	10.1238	TAGLN3	29114
ENSG00000144847	9.84872	9.81828	9.81191	9.6214	9.6214	9.66675	9.6214	9.6214	IGSF11	152404
ENSG00000144857	10.4261	10.4592	10.2842	10.2975	9.98655	10.0321	10.1712	10.0715	BOC	91653
ENSG00000144908	9.98561	9.86168	10.0543	9.96702	9.71795	9.808	9.86813	9.65813	ALDH1L1	10840
ENSG00000144959	12.2194	12.0722	12.1168	12.3202	12.0066	12.3266	11.5336	11.3887	NCEH1	57552
ENSG00000145014	11.3227	11.3696	11.2688	11.2291	10.7373	10.7842	10.8117	10.8098	TMEM44	93109
ENSG00000145020	10.0874	9.85483	9.83874	10.0899	9.70883	9.81474	9.8021	9.88966	AMT	275
ENSG00000145087	9.72608	9.68769	9.70052	10.088	9.6214	9.6214	9.6214	9.6214	STXBP5L	9515
ENSG00000145107	9.82874	9.88276	9.83984	9.92021	9.69668	9.6214	9.6214	9.69509	TM4SF19	116211
ENSG00000145242	9.76569	9.76662	9.75679	9.70261	9.6214	9.6214	9.6214	9.6214	EPHA5	2044
ENSG00000145244	9.85147	9.85921	9.76818	9.93642	9.6214	9.6214	9.66508	9.6214	CORIN	10699
ENSG00000145293	9.99141	10.1379	10.2298	9.84444	10.5122	10.3453	10.2523	10.4237	ENOPH1	58478
ENSG00000145335	9.77108	9.72831	9.70747	9.75815	9.6214	9.6214	9.6214	9.6214	SNCA	6622
ENSG00000145349	10.9511	10.9853	10.7929	10.8076	10.8724	10.9598	10.53	10.5448	CAMK2D	817
ENSG00000145362	10.8671	10.8727	10.5836	10.7632	9.92576	9.81424	9.8014	9.86749	ANK2	287
ENSG00000145391	12.2194	12.2297	12.155	12.1458	11.5108	11.3211	11.7592	11.8496	SETD7	80854
ENSG00000145536	9.93978	10.428	9.77855	9.80753	10.2428	9.79214	10.7086	10.7328	ADAMTS16	170690
ENSG00000145545	9.96441	9.93165	9.96926	10.0225	10.4234	10.4519	10.4347	10.3886	SRD5A1	6715
ENSG00000145555	10.6001	10.6404	10.4151	10.492	11.117	11.5643	11.8401	11.9438	MYO10	4651
ENSG00000145685	10.6908	10.5463	10.5851	10.9221	9.80501	10.3064	10.1935	10.1097	LHFPL2	10184
ENSG00000145703	9.83637	9.6214	9.6214	10.0351	9.6214	9.6214	9.75125	9.67794	IQGAP2	10788
ENSG00000145715	11.3319	11.339	11.035	11.1279	11.933	11.7833	11.935	11.9287	RASA1	5921
ENSG00000145824	9.89308	10.0295	9.85634	9.90526	9.98656	9.99845	9.7066	9.71766	CXCL14	9547
[truncated: 1,470 more rows]
