# Supplementary material for: SETD2 loss in renal epithelial cells drives epithelial‐to‐mesenchymal transition in a TGF‐β‐independent manner
Source: Mol Oncol. 2023 Jul 17;18(1):44–61. doi: 10.1002/1878-0261.13487 (PMC10766198; doi:10.1002/1878-0261.13487)
Supplement: Supplementary file 6 — Table S5. Summary of growth rate data for isogenic cell line models. [file MOL2-18-44-s009.xlsx]

## Sheet: Sheet1
CellCounts	DT(hours)	DT(days)	InCuCyte Labeling	DT(hours)	DT(days)	Incucyte phase AI confluency	DT(hours)	DT(days)
786-O wt	20.5	0.854167	786-OGFP	19.2	0.8
786-O 38E	29	1.20833
786-O 38F	33	1.375
RPTEC Wt	20	0.833333	RPTEC Wt	19.2	0.8	RPTEC Wt	22.08	0.92
RPTEC A4	38	1.58333
RPTEC E1	25	1.04167	RPTEC E1	43	1.79167	RPTEC E1	30.48	1.27
			RPTEC G5	62	2.58333	RPTEC G5	36.48	1.52
			RPTEC G5C9	36	1.5
			RPTEC G5C10	33.6	1.4
			A498mcherry	31	1.29167
						RCJ4T1	37.92	1.58
						RCJ4T1SetD2KO	31.2	1.3
						2%FBSRPTEC Wt		1.26
						2%FBSRPTEC G5		2.4
						2%RPTEC E1		1.89

## Sheet: Sheet2
Supplemental Table S5: Summary of growth rate data for isogenic cell line models.
Cell line	Doubling Time (hrs)
786-O wt	19.2
786-O SETD2 KO	29
		Serum (%)
RPTEC parent	22.1	10
RPTEC KO1	30.5	10
RPTEC KO2	36.5	10
RPTEC Res1	29	10
RPTEC Res2	28.6	10
		Serum (%)
RPTEC parent	25.7	2
RPTEC KO1	44.2	2
RPTEC KO2	42.2	2
RCJ4T1	33.6
RCJ4T1SetD2KO	33.5
