# Supplementary material for: SETD2 loss in renal epithelial cells drives epithelial‐to‐mesenchymal transition in a TGF‐β‐independent manner
Source: Mol Oncol. 2023 Jul 17;18(1):44–61. doi: 10.1002/1878-0261.13487 (PMC10766198; doi:10.1002/1878-0261.13487)
Supplement: Supplementary file 7 — Table S6. Expression data for RPTEC WT, SETD2 KO, and rescue for the NABA‐secreted factors pathway. [file MOL2-18-44-s005.xlsx]

## Sheet: RPTEC_NABA_pathway
Supplemental Table S6: Expression data for RPTEC WT, SETD2 KO, and rescue for the NABA secreted factors pathway
	RPTEC_KO1_rep1	RPTEC_KO1_rep2	RPTEC_WT_rep1	RPTEC_WT_rep2	RPTEC_Rescue1_rep1	RPTEC_Rescue1_rep2
ANGPT1	6.68557	6.22427	5.31466	4.8975	5.87215	5.4698
ANGPT2	4.60561	5.51509	4.60561	4.8975	4.60561	4.8975
ANGPTL4	8.21283	7.39375	5.93004	6.26667	6.64024	6.86553
BRINP2	6.08686	6.64024	4.8975	5.4698	4.8975	4.60561
C1QTNF9B	5.37022	5.7453	4.60561	5.01771	4.60561	4.8975
CBLN2	5.63768	4.60561	4.60561	4.60561	5.10948	4.8975
CCL11	5.95782	4.60561	4.60561	4.60561	4.8975	4.60561
CCL2	13.4699	13.2573	8.61537	8.04685	11.1049	11.5515
CCL20	11.9033	11.3974	4.60561	4.60561	7.47045	7.86511
CCL24	4.60561	5.31466	4.60561	4.60561	4.60561	4.60561
CCL3	6.92869	5.25394	4.60561	4.60561	4.60561	5.01771
CCL4	7.23611	6.11095	4.60561	4.60561	5.55797	4.8975
CHRD	6.78554	6.4763	4.60561	4.60561	6.52776	6.70033
CHRDL1	10.5701	10.8622	6.45866	6.49369	9.5409	9.88732
CRHBP	5.25394	6.95313	4.60561	4.60561	5.67498	5.31466
CSF2	11.3222	11.1551	5.55797	5.77859	10.8141	11.3233
CSF3	5.67498	6.92869	4.60561	4.60561	4.8975	4.60561
CXCL1	16.6047	16.4152	11.1987	11.0087	13.0523	13.267
CXCL10	6.85253	7.52731	4.60561	4.60561	4.8975	5.18646
CXCL11	7.22625	6.75775	4.60561	4.60561	5.01771	5.01771
CXCL12	14.0989	13.6418	5.18646	5.18646	8.12187	8.51599
CXCL2	11.0024	10.1938	7.80112	7.45377	9.38112	9.56398
CXCL3	9.74147	9.07573	7.21632	6.83941	8.14259	8.19311
CXCL5	6.18028	7.28438	6.01129	5.01771	5.10948	5.55797
CXCL6	14.6129	13.9853	8.26097	8.00781	10.6468	10.7882
CXCL8	16.4281	16.1284	9.2685	8.83413	13.5165	13.8473
CXCL9	5.18646	4.60561	4.60561	4.60561	4.60561	4.60561
EDA	6.81275	6.89116	5.01771	4.8975	4.8975	5.31466
EREG	5.10948	5.7453	5.18646	4.8975	4.60561	4.60561
FGF1	9.06227	9.40048	6.4763	6.96519	8.99302	9.33712
FGF12	8.85303	8.54343	6.30759	6.30759	7.20631	7.15516
FGF18	7.87757	8.27977	5.37022	5.01771	7.20631	7.56655
FGF20	5.67498	5.18646	4.60561	5.10948	5.59875	5.81076
FGF7	4.60561	6.20248	5.10948	4.8975	5.01771	5.01771
FGF9	7.00072	8.16808	5.7453	6.15763	5.95782	5.81076
FGFBP2	6.08686	4.60561	4.60561	4.8975	5.01771	4.60561
FRZB	5.18646	4.60561	4.60561	4.60561	4.60561	4.60561
FST	5.01771	6.15763	4.60561	4.60561	5.25394	5.51509
GDNF	9.47545	8.96725	5.31466	5.59875	8.29372	8.43034
IFNA5	4.60561	5.10948	4.60561	4.60561	4.60561	4.60561
IFNB1	6.06224	4.60561	4.60561	4.60561	4.60561	4.60561
IFNW1	5.63768	4.60561	4.60561	4.60561	4.60561	5.10948
IGF2	9.7245	9.59605	4.8975	4.60561	8.10084	8.26569
IL10	5.59875	4.60561	4.60561	4.8975	4.60561	4.60561
IL12B	4.60561	5.18646	4.8975	4.60561	4.60561	4.60561
IL13	4.60561	6.06224	4.60561	4.8975	4.60561	4.60561
IL1A	11.5423	11.4054	6.01129	6.30759	9.45912	9.77316
IL1B	11.2787	11.1664	4.60561	4.8975	8.22259	8.61168
IL1RN	4.8975	4.8975	4.60561	4.60561	5.01771	4.60561
IL24	7.36721	6.49369	5.7108	5.7453	5.18646	5.51509
IL34	4.60561	5.10948	4.60561	4.60561	4.60561	4.60561
IL36G	5.81076	5.31466	5.25394	4.60561	5.25394	5.31466
IL6	13.9222	13.7439	11.4223	11.1212	12.3263	12.6501
INHBE	7.62712	7.31255	6.13453	5.7453	5.31466	5.18646
LTA	5.42169	5.9015	4.8975	5.25394	4.60561	4.60561
MEGF10	6.13453	6.59325	4.60561	4.60561	4.60561	4.60561
MSTN	7.04667	7.42837	4.60561	5.01771	4.60561	4.8975
NODAL	5.84193	4.60561	4.60561	5.01771	4.60561	4.60561
OSM	4.60561	5.77859	4.60561	4.60561	4.60561	4.60561
S100P	4.60561	6.18028	4.60561	5.10948	4.60561	4.60561
SFRP4	9.53896	9.85183	6.11095	6.20248	7.40249	7.33101
SHH	11.6477	11.806	9.2685	9.2087	8.04685	8.22744
TCHH	6.56093	7.37612	5.37022	5.51509	5.18646	5.63768
TGFB2	13.1014	13.1579	11.2547	10.7931	11.7766	12.2436
TNFSF13B	7.45377	7.82707	5.9015	6.03706	5.18646	5.25394
TNFSF14	7.82063	7.1128	5.01771	5.4698	5.01771	4.60561
TNFSF15	5.18646	7.02389	5.59875	5.01771	5.10948	5.51509
TNFSF18	5.7453	5.95782	4.60561	4.60561	4.60561	5.18646
TNFSF4	7.30322	6.87841	5.95782	5.98489	6.56093	6.79921
TPO	4.8975	5.77859	4.60561	4.60561	5.67498	5.59875
WNT2	8.39632	7.38496	4.60561	4.60561	8.96146	9.4956
WNT4	4.60561	5.93004	4.8975	5.01771	4.60561	5.10948
WNT9A	8.61537	9.07305	7.29384	7.20631	7.06908	7.17585
