# Supplementary material for: SETD2 loss in renal epithelial cells drives epithelial‐to‐mesenchymal transition in a TGF‐β‐independent manner
Source: Mol Oncol. 2023 Jul 17;18(1):44–61. doi: 10.1002/1878-0261.13487 (PMC10766198; doi:10.1002/1878-0261.13487)
Supplement: Supplementary file 8 — Table S7. MEME motif search results from the differential ATAC‐seq analysis. [file MOL2-18-44-s004.xlsx]

## Sheet: ame
Supplemental Table S7: MEME motif search results from the differential ATAC-seq analysis
rank	motif_DB	motif_ID	motif_alt_ID	consensus	p-value	adj_p-value	E-value	tests	FASTA_max	pos	neg	PWM_min	TP	%TP	FP	%FP
1	JASPAR2022_CORE_vertebrates_non-redundant_pfms_meme.txt	MA0102.4	CEBPA	NDATTGCACAATHN	3.93e-137	1.08e-132	9.09e-130	27545	20900	20934	6612	1.05	4900	23.41	667	10.09
2	JASPAR2022_CORE_vertebrates_non-redundant_pfms_meme.txt	MA0846.1	FOXC2	WAWGTAAACAWW	5.19e-128	1.43e-123	1.2e-120	27545	18200	18212	9334	1.03	6174	33.9	1889	20.24
3	JASPAR2022_CORE_vertebrates_non-redundant_pfms_meme.txt	MA0836.2	CEBPD	NRTTGCACAAYHN	4.38e-127	1.21e-122	1.01e-119	27545	20900	20935	6611	1.04	4776	22.81	667	10.09
4	JASPAR2022_CORE_vertebrates_non-redundant_pfms_meme.txt	MA0041.2	FOXD3	WAWGHAAATAAACARY	8.91e-103	2.46e-98	2.06e-95	27545	20500	20515	7031	1.06	6050	29.49	1183	16.83
5	JASPAR2022_CORE_vertebrates_non-redundant_pfms_meme.txt	MA0032.2	FOXC1	WAWGTAAAYAW	1.72e-102	4.73e-98	3.98e-95	27545	18400	18429	9117	1.03	5310	28.81	1566	17.18
6	JASPAR2022_CORE_vertebrates_non-redundant_pfms_meme.txt	MA1636.1	CEBPG	NDATGATGCAATMHH	5.82e-99	1.6e-94	1.35e-91	27545	20900	20934	6612	1.06	4375	20.9	660	9.98
7	JASPAR2022_CORE_vertebrates_non-redundant_pfms_meme.txt	MA0851.1	Foxj3	NDAADGTAAACAAANNM	1.12e-97	3.1e-93	2.61e-90	27545	18400	18431	9115	1.06	4007	21.74	1063	11.66
8	JASPAR2022_CORE_vertebrates_non-redundant_pfms_meme.txt	MA1607.1	Foxl2	DDWATGTAAACANN	2e-97	5.5e-93	4.62e-90	27545	21000	20963	6583	1.04	5738	27.37	996	15.13
9	JASPAR2022_CORE_vertebrates_non-redundant_pfms_meme.txt	MA0157.3	Foxo3	NDGTAAACARNN	1.06e-96	2.92e-92	2.46e-89	27545	19200	19247	8299	1.02	6648	34.54	1837	22.14
10	JASPAR2022_CORE_vertebrates_non-redundant_pfms_meme.txt	MA0850.1	FOXP3	RTAAACA	1.2e-93	3.3e-89	2.77e-86	27545	19300	19320	8226	1.01	7758	40.16	2249	27.34
11	JASPAR2022_CORE_vertebrates_non-redundant_pfms_meme.txt	MA0614.1	Foxj2	RTAAACAA	3.45e-93	9.5e-89	7.99e-86	27545	18600	18612	8934	1.02	5078	27.28	1460	16.34
12	JASPAR2022_CORE_vertebrates_non-redundant_pfms_meme.txt	MA0838.1	CEBPG	ATTRCGCAAY	4.62e-87	1.27e-82	1.07e-79	27545	20900	20935	6611	1.04	1677	8.01	124	1.88
13	JASPAR2022_CORE_vertebrates_non-redundant_pfms_meme.txt	MA0848.1	FOXO4	GTAAACA	1.2e-86	3.32e-82	2.79e-79	27545	15400	15367	12179	1.01	4596	29.91	2386	19.59
14	JASPAR2022_CORE_vertebrates_non-redundant_pfms_meme.txt	MA1606.1	Foxf1	DWRTAAACANN	1.25e-85	3.44e-81	2.9e-78	27545	19200	19218	8328	1.02	5078	26.42	1320	15.85
15	JASPAR2022_CORE_vertebrates_non-redundant_pfms_meme.txt	MA0481.3	FOXP1	NDGTAAACANH	4.38e-81	1.21e-76	1.01e-73	27545	17000	16953	10593	1.02	4943	29.16	2017	19.04
16	JASPAR2022_CORE_vertebrates_non-redundant_pfms_meme.txt	MA0033.2	FOXL1	RTAAACA	2.25e-80	6.2e-76	5.21e-73	27545	15300	15309	12237	1.01	4845	31.65	2630	21.49
17	JASPAR2022_CORE_vertebrates_non-redundant_pfms_meme.txt	MA0845.1	FOXB1	WATGTAAATAT	2.93e-80	8.08e-76	6.8e-73	27545	21000	20951	6595	1.04	4451	21.24	741	11.24
18	JASPAR2022_CORE_vertebrates_non-redundant_pfms_meme.txt	MA0025.2	NFIL3	NRTTATGYAATNN	3.98e-80	1.1e-75	9.23e-73	27545	20900	20935	6611	1.03	3906	18.66	612	9.26
19	JASPAR2022_CORE_vertebrates_non-redundant_pfms_meme.txt	MA1103.2	FOXK2	DDGTAAACANN	5.02e-80	1.38e-75	1.16e-72	27545	19300	19306	8240	1.02	5466	28.31	1463	17.75
20	JASPAR2022_CORE_vertebrates_non-redundant_pfms_meme.txt	MA1683.1	FOXA3	DWGTAAACANN	2.84e-79	7.83e-75	6.58e-72	27545	17000	16953	10593	1.02	4999	29.49	2059	19.44
21	JASPAR2022_CORE_vertebrates_non-redundant_pfms_meme.txt	MA0593.1	FOXP2	RWGTAAACAVR	3.48e-73	9.58e-69	8.06e-66	27545	19400	19379	8167	1.03	4046	20.88	977	11.96
22	JASPAR2022_CORE_vertebrates_non-redundant_pfms_meme.txt	MA0047.3	FOXA2	RWGTAAACANN	3.81e-72	1.05e-67	8.82e-65	27545	17000	16953	10593	1.02	4168	24.59	1658	15.65
23	JASPAR2022_CORE_vertebrates_non-redundant_pfms_meme.txt	MA0148.4	FOXA1	WWGTAAACATNN	3.09e-71	8.52e-67	7.17e-64	27545	17000	16953	10593	1.03	4178	24.64	1669	15.76
24	JASPAR2022_CORE_vertebrates_non-redundant_pfms_meme.txt	MA0084.1	SRY	NWWAACAAT	1.11e-70	3.07e-66	2.58e-63	27545	19200	19248	8298	1.02	7363	38.25	2263	27.27
25	JASPAR2022_CORE_vertebrates_non-redundant_pfms_meme.txt	MA1487.2	FOXE1	VYTAAAYAAACAAH	1.39e-70	3.82e-66	3.21e-63	27545	20900	20938	6608	1.07	4527	21.62	801	12.12
26	JASPAR2022_CORE_vertebrates_non-redundant_pfms_meme.txt	MA0847.3	FOXD2	SYTAARYAAACA	2.13e-70	5.88e-66	4.94e-63	27545	18700	18691	8855	1.05	3482	18.63	930	10.5
27	JASPAR2022_CORE_vertebrates_non-redundant_pfms_meme.txt	MA0627.2	POU2F3	NWTATGCAAATNH	4.3e-69	1.19e-64	9.97e-62	27545	21000	20966	6580	1.04	3416	16.29	530	8.05
28	JASPAR2022_CORE_vertebrates_non-redundant_pfms_meme.txt	MA0852.2	FOXK1	NRDGTAAACAAGNN	4.72e-69	1.3e-64	1.09e-61	27545	19300	19251	8295	1.04	4824	25.06	1303	15.71
29	JASPAR2022_CORE_vertebrates_non-redundant_pfms_meme.txt	MA0480.2	Foxo1	NDGTAAACANN	7.17e-68	1.97e-63	1.66e-60	27545	19300	19291	8255	1.02	7589	39.34	2351	28.48
30	JASPAR2022_CORE_vertebrates_non-redundant_pfms_meme.txt	MA0042.2	FOXI1	GTAAACA	3.05e-67	8.4e-63	7.07e-60	27545	15200	15218	12328	1.02	3358	22.07	1727	14.01
31	JASPAR2022_CORE_vertebrates_non-redundant_pfms_meme.txt	MA0788.1	POU3F3	WWTATGCWAATTW	3.82e-67	1.05e-62	8.85e-60	27545	20900	20945	6601	1.05	2913	13.91	423	6.41
32	JASPAR2022_CORE_vertebrates_non-redundant_pfms_meme.txt	MA1115.1	POU5F1	WHATGCAAATN	6.07e-66	1.67e-61	1.41e-58	27545	21000	20969	6577	1.02	5863	27.96	1164	17.7
33	JASPAR2022_CORE_vertebrates_non-redundant_pfms_meme.txt	MA0785.1	POU2F1	AWTATGCWAATK	1.08e-65	2.97e-61	2.5e-58	27545	21000	20966	6580	1.04	3603	17.18	587	8.92
34	JASPAR2022_CORE_vertebrates_non-redundant_pfms_meme.txt	MA0792.1	POU5F1B	TATGCWAAT	1.28e-65	3.53e-61	2.97e-58	27545	21000	20969	6577	1.02	4418	21.07	788	11.98
35	JASPAR2022_CORE_vertebrates_non-redundant_pfms_meme.txt	MA0849.1	FOXO6	GTAAACA	9.95e-65	2.74e-60	2.3e-57	27545	17000	16953	10593	1.02	3587	21.16	1399	13.21
36	JASPAR2022_CORE_vertebrates_non-redundant_pfms_meme.txt	MA0787.1	POU3F2	WTATGCWAATKA	1.18e-64	3.26e-60	2.74e-57	27545	21000	20989	6557	1.04	2860	13.63	414	6.31
37	JASPAR2022_CORE_vertebrates_non-redundant_pfms_meme.txt	MA0789.1	POU3F4	TATGCWAAT	2.43e-64	6.69e-60	5.63e-57	27545	21000	20977	6569	1.03	2653	12.65	370	5.63
38	JASPAR2022_CORE_vertebrates_non-redundant_pfms_meme.txt	MA0786.1	POU3F1	WTATGCWAATKW	3.9e-64	1.08e-59	9.04e-57	27545	20900	20945	6601	1.04	3786	18.08	641	9.71
39	JASPAR2022_CORE_vertebrates_non-redundant_pfms_meme.txt	MA0043.3	HLF	NNRTTATGCAACHN	4.39e-64	1.21e-59	1.02e-56	27545	20900	20935	6611	1.04	2553	12.19	353	5.34
40	JASPAR2022_CORE_vertebrates_non-redundant_pfms_meme.txt	MA0837.2	CEBPE	KATTGCGCAATM	3.1e-63	8.54e-59	7.19e-56	27545	20900	20935	6611	1.06	1041	4.97	61	0.92
41	JASPAR2022_CORE_vertebrates_non-redundant_pfms_meme.txt	MA0462.2	BATF::JUN	DATGACTCATH	7.12e-61	1.96e-56	1.65e-53	27545	10100	10061	17485	1.03	5318	52.86	7449	42.6
42	JASPAR2022_CORE_vertebrates_non-redundant_pfms_meme.txt	MA0031.1	FOXD1	GTAAACAW	5.26e-60	1.45e-55	1.22e-52	27545	19300	19323	8223	1.02	4349	22.51	1162	14.13
43	JASPAR2022_CORE_vertebrates_non-redundant_pfms_meme.txt	MA1634.1	BATF	DATGACTCATH	7.33e-58	2.02e-53	1.7e-50	27545	10100	10061	17485	1.03	5398	53.65	7633	43.65
44	JASPAR2022_CORE_vertebrates_non-redundant_pfms_meme.txt	MA0835.2	BATF3	DATGACTCATH	1.28e-57	3.51e-53	2.96e-50	27545	10100	10061	17485	1.03	5212	51.8	7317	41.85
45	JASPAR2022_CORE_vertebrates_non-redundant_pfms_meme.txt	MA0040.1	Foxq1	HATTGTTTATW	1.47e-56	4.06e-52	3.41e-49	27545	18200	18211	9335	1.03	2737	15.03	793	8.49
46	JASPAR2022_CORE_vertebrates_non-redundant_pfms_meme.txt	MA0723.2	VAX2	BYAATTAV	3.21e-56	8.83e-52	7.43e-49	27545	20900	20851	6695	1.01	6788	32.55	1512	22.58
47	JASPAR2022_CORE_vertebrates_non-redundant_pfms_meme.txt	MA1988.1	Atf3	NRTGACTCABN	1.1e-55	3.02e-51	2.54e-48	27545	10100	10061	17485	1.02	5609	55.75	8033	45.94
48	JASPAR2022_CORE_vertebrates_non-redundant_pfms_meme.txt	MA0613.1	FOXG1	RTAAACAW	1.24e-54	3.43e-50	2.88e-47	27545	18200	18155	9391	1.02	2105	11.59	560	5.96
49	JASPAR2022_CORE_vertebrates_non-redundant_pfms_meme.txt	MA0466.3	CEBPB	KATTGCGCAATM	6.47e-54	1.78e-49	1.5e-46	27545	21200	21165	6381	1.06	772	3.65	31	0.49
50	JASPAR2022_CORE_vertebrates_non-redundant_pfms_meme.txt	MA1128.1	FOSL1::JUN	NKATGACTCATNN	1.69e-52	4.67e-48	3.93e-45	27545	10100	10061	17485	1.03	4921	48.91	6902	39.47
51	JASPAR2022_CORE_vertebrates_non-redundant_pfms_meme.txt	MA0722.1	VAX1	YTAATTAH	2.83e-51	7.79e-47	6.55e-44	27545	20900	20861	6685	1.01	6114	29.31	1345	20.12
52	JASPAR2022_CORE_vertebrates_non-redundant_pfms_meme.txt	MA0099.3	FOS::JUN	ATGAGTCAYM	8.51e-50	2.34e-45	1.97e-42	27545	10000	10039	17507	1.03	5078	50.58	7241	41.36
53	JASPAR2022_CORE_vertebrates_non-redundant_pfms_meme.txt	MA1142.1	FOSL1::JUND	NRTGACTCAT	2.36e-49	6.49e-45	5.46e-42	27545	11300	11308	16238	1.02	7346	64.96	9116	56.14
54	JASPAR2022_CORE_vertebrates_non-redundant_pfms_meme.txt	MA0507.2	POU2F2	AWTATGCAAATKAG	2.05e-48	5.66e-44	4.76e-41	27545	20900	20939	6607	1.09	1031	4.92	85	1.29
55	JASPAR2022_CORE_vertebrates_non-redundant_pfms_meme.txt	MA1130.1	FOSL2::JUN	NNRTGAGTCAYN	5.71e-48	1.57e-43	1.32e-40	27545	10100	10061	17485	1.03	5011	49.81	7130	40.78
56	JASPAR2022_CORE_vertebrates_non-redundant_pfms_meme.txt	MA0477.2	FOSL1	NNATGACTCATNN	2.02e-47	5.57e-43	4.68e-40	27545	11300	11310	16236	1.03	5335	47.17	6241	38.44
57	JASPAR2022_CORE_vertebrates_non-redundant_pfms_meme.txt	MA1978.1	ZNF354A	HWAADWATAAATGRAYWAWTT	2.82e-47	7.78e-43	6.54e-40	27545	20700	20723	6823	1.15	5255	25.36	1164	17.06
58	JASPAR2022_CORE_vertebrates_non-redundant_pfms_meme.txt	MA0892.1	GSX1	NCYMATTAVN	2.47e-46	6.79e-42	5.71e-39	27545	20400	20431	7115	1.01	5840	28.58	1430	20.1
59	JASPAR2022_CORE_vertebrates_non-redundant_pfms_meme.txt	MA0490.2	JUNB	NNATGACTCATNN	3.65e-46	1.01e-41	8.45e-39	27545	10100	10061	17485	1.03	4817	47.88	6831	39.07
60	JASPAR2022_CORE_vertebrates_non-redundant_pfms_meme.txt	MA1498.2	HOXA7	SYMATTAV	5.21e-46	1.43e-41	1.21e-38	27545	21000	20971	6575	1.01	5905	28.16	1284	19.53
61	JASPAR2022_CORE_vertebrates_non-redundant_pfms_meme.txt	MA1132.1	JUN::JUNB	KATGACKCAT	8.24e-46	2.27e-41	1.91e-38	27545	11400	11368	16178	1.02	5877	51.7	6964	43.05
62	JASPAR2022_CORE_vertebrates_non-redundant_pfms_meme.txt	MA1135.1	FOSB::JUNB	KRTGASTCAT	1.23e-45	3.38e-41	2.85e-38	27545	10100	10061	17485	1.03	4643	46.15	6546	37.44
63	JASPAR2022_CORE_vertebrates_non-redundant_pfms_meme.txt	MA1138.1	FOSL2::JUNB	KRTGASTCAT	2.15e-45	5.91e-41	4.97e-38	27545	10100	10061	17485	1.03	4615	45.87	6503	37.19
64	JASPAR2022_CORE_vertebrates_non-redundant_pfms_meme.txt	MA1134.1	FOS::JUNB	KATGASTCATHN	4.88e-45	1.34e-40	1.13e-37	27545	11400	11352	16194	1.03	4917	43.31	5658	34.94
65	JASPAR2022_CORE_vertebrates_non-redundant_pfms_meme.txt	MA1144.1	FOSL2::JUND	KATGACTCAT	6.62e-45	1.82e-40	1.53e-37	27545	11300	11295	16251	1.03	5107	45.21	5977	36.78
66	JASPAR2022_CORE_vertebrates_non-redundant_pfms_meme.txt	MA1141.1	FOS::JUND	NKATGAGTCATNN	7.03e-45	1.94e-40	1.63e-37	27545	10100	10061	17485	1.04	4533	45.06	6374	36.45
67	JASPAR2022_CORE_vertebrates_non-redundant_pfms_meme.txt	MA0491.2	JUND	NNATGACTCATNN	1.47e-44	4.06e-40	3.41e-37	27545	11400	11352	16194	1.03	5165	45.5	6007	37.09
68	JASPAR2022_CORE_vertebrates_non-redundant_pfms_meme.txt	MA1633.2	BACH1	ATGACTCAT	6.3e-44	1.74e-39	1.46e-36	27545	10100	10061	17485	1.03	4042	40.17	5573	31.87
69	JASPAR2022_CORE_vertebrates_non-redundant_pfms_meme.txt	MA0717.1	RAX2	YYAATTAV	2.36e-43	6.49e-39	5.46e-36	27545	20400	20445	7101	1.01	4574	22.37	1059	14.91
70	JASPAR2022_CORE_vertebrates_non-redundant_pfms_meme.txt	MA1489.1	FOXN3	GTAAACAA	3.98e-43	1.1e-38	9.22e-36	27545	17200	17162	10384	1.03	2232	13.01	807	7.77
71	JASPAR2022_CORE_vertebrates_non-redundant_pfms_meme.txt	MA0833.2	ATF4	DDATGATGCAATMN	9.15e-42	2.52e-37	2.12e-34	27545	20900	20924	6622	1.06	2560	12.23	436	6.58
72	JASPAR2022_CORE_vertebrates_non-redundant_pfms_meme.txt	MA0662.1	MIXL1	NBYAATTAVN	1.33e-41	3.66e-37	3.08e-34	27545	20800	20839	6707	1.01	4856	23.3	1055	15.73
73	JASPAR2022_CORE_vertebrates_non-redundant_pfms_meme.txt	MA1137.1	FOSL1::JUNB	NDRTGACTCATNN	2.28e-41	6.28e-37	5.28e-34	27545	10000	10049	17497	1.03	5790	57.62	8614	49.23
74	JASPAR2022_CORE_vertebrates_non-redundant_pfms_meme.txt	MA0675.1	NKX6-2	NYMATTAA	3.89e-41	1.07e-36	9e-34	27545	20700	20695	6851	1.01	5903	28.52	1400	20.43
75	JASPAR2022_CORE_vertebrates_non-redundant_pfms_meme.txt	MA0899.1	HOXA10	DGYMATAAAAH	1.45e-40	3.98e-36	3.35e-33	27545	18400	18449	9097	1.02	4888	26.49	1756	19.3
76	JASPAR2022_CORE_vertebrates_non-redundant_pfms_meme.txt	MA0606.2	Nfat5	NNATGGAAAAWN	1.89e-40	5.2e-36	4.37e-33	27545	21200	21210	6336	1.03	6693	31.56	1459	23.03
77	JASPAR2022_CORE_vertebrates_non-redundant_pfms_meme.txt	MA0721.1	UNCX	YYAATTAV	1.45e-39	3.98e-35	3.35e-32	27545	20400	20445	7101	1.01	4636	22.68	1101	15.5
78	JASPAR2022_CORE_vertebrates_non-redundant_pfms_meme.txt	MA0489.2	Jun	NVTGACTCATNN	2.4e-39	6.6e-35	5.55e-32	27545	11700	11745	15801	1.02	6153	52.39	7020	44.43
79	JASPAR2022_CORE_vertebrates_non-redundant_pfms_meme.txt	MA0030.1	FOXF2	BNAASGTAAACAAD	2.66e-39	7.34e-35	6.17e-32	27545	18400	18445	9101	1.05	1722	9.34	453	4.98
80	JASPAR2022_CORE_vertebrates_non-redundant_pfms_meme.txt	MA1928.1	BNC2	NDRTGAGTCABN	1.2e-38	3.31e-34	2.79e-31	27545	11300	11295	16251	1.03	6127	54.25	7526	46.31
81	JASPAR2022_CORE_vertebrates_non-redundant_pfms_meme.txt	MA0630.1	SHOX	HTAATTRR	5.18e-38	1.43e-33	1.2e-30	27545	20800	20839	6707	1.01	4684	22.48	1029	15.34
82	JASPAR2022_CORE_vertebrates_non-redundant_pfms_meme.txt	MA0706.1	MEOX2	DSTAATTAWN	1.58e-37	4.35e-33	3.66e-30	27545	18400	18390	9156	1.01	5496	29.89	2076	22.67
83	JASPAR2022_CORE_vertebrates_non-redundant_pfms_meme.txt	MA0880.1	Dlx3	NYAATTAN	2.12e-37	5.83e-33	4.9e-30	27545	20500	20454	7092	1.01	4640	22.69	1114	15.71
84	JASPAR2022_CORE_vertebrates_non-redundant_pfms_meme.txt	MA0650.3	Hoxa13	NNCCAATAAAAN	9.16e-37	2.52e-32	2.12e-29	27545	21200	21154	6392	1.03	4201	19.86	837	13.09
85	JASPAR2022_CORE_vertebrates_non-redundant_pfms_meme.txt	MA0465.2	CDX2	NDGCAATAAAWN	3.27e-36	9.01e-32	7.58e-29	27545	20600	20642	6904	1.03	4158	20.14	936	13.56
86	JASPAR2022_CORE_vertebrates_non-redundant_pfms_meme.txt	MA0476.1	FOS	DVTGASTCATB	4.43e-36	1.22e-31	1.03e-28	27545	10100	10061	17485	1.03	4280	42.54	6109	34.94
87	JASPAR2022_CORE_vertebrates_non-redundant_pfms_meme.txt	MA1152.1	SOX15	CYWTTGTTHW	1.61e-35	4.45e-31	3.74e-28	27545	17900	17883	9663	1.02	7180	40.15	3151	32.61
88	JASPAR2022_CORE_vertebrates_non-redundant_pfms_meme.txt	MA0655.1	JDP2	ATGACTCAT	1.74e-35	4.79e-31	4.03e-28	27545	14200	14154	13392	1.03	4013	28.35	2930	21.88
89	JASPAR2022_CORE_vertebrates_non-redundant_pfms_meme.txt	MA0634.1	ALX3	YYYAATTANV	3.12e-35	8.59e-31	7.22e-28	27545	20800	20826	6720	1.01	4453	21.38	985	14.66
90	JASPAR2022_CORE_vertebrates_non-redundant_pfms_meme.txt	MA0151.1	Arid3a	ATYAAA	1.09e-34	2.99e-30	2.52e-27	27545	9190	9187	18359	1.01	2800	30.48	4327	23.57
91	JASPAR2022_CORE_vertebrates_non-redundant_pfms_meme.txt	MA1505.1	HOXC8	KTAATTAM	1.36e-34	3.74e-30	3.15e-27	27545	21000	21021	6525	1.01	5976	28.43	1364	20.9
92	JASPAR2022_CORE_vertebrates_non-redundant_pfms_meme.txt	MA0713.1	PHOX2A	TAATYYAATTA	1.53e-33	4.22e-29	3.55e-26	27545	20800	20815	6731	1.03	2742	13.17	533	7.92
93	JASPAR2022_CORE_vertebrates_non-redundant_pfms_meme.txt	MA0142.1	Pou5f1::Sox2	CWTTGTYATGCAAAT	2.93e-33	8.07e-29	6.78e-26	27545	20700	20692	6854	1.1	2918	14.1	598	8.72
94	JASPAR2022_CORE_vertebrates_non-redundant_pfms_meme.txt	MA1143.1	FOSL1::JUND	RTGACGTMAY	3.54e-33	9.74e-29	8.19e-26	27545	20900	20924	6622	1.02	5721	27.34	1332	20.11
95	JASPAR2022_CORE_vertebrates_non-redundant_pfms_meme.txt	MA0699.1	LBX2	NCYAATTARN	5.59e-33	1.54e-28	1.29e-25	27545	20900	20885	6661	1.01	4449	21.3	985	14.79
96	JASPAR2022_CORE_vertebrates_non-redundant_pfms_meme.txt	MA0784.2	POU1F1	ANCTMATTWGCATAWT	1.52e-32	4.18e-28	3.52e-25	27545	20400	20370	7176	1.14	706	3.47	73	1.02
97	JASPAR2022_CORE_vertebrates_non-redundant_pfms_meme.txt	MA1623.1	Stat2	RGAAACAGAAASH	1.75e-32	4.81e-28	4.05e-25	27545	20900	20920	6626	1.05	7476	35.74	1851	27.94
98	JASPAR2022_CORE_vertebrates_non-redundant_pfms_meme.txt	MA0879.2	DLX1	VYAATTAN	1.78e-32	4.89e-28	4.11e-25	27545	20700	20657	6889	1.01	4335	20.99	1008	14.63
99	JASPAR2022_CORE_vertebrates_non-redundant_pfms_meme.txt	MA0901.2	HOXB13	WDCCAATAAAAWWW	1.7e-31	4.68e-27	3.93e-24	27545	21200	21154	6392	1.05	3671	17.35	732	11.45
100	JASPAR2022_CORE_vertebrates_non-redundant_pfms_meme.txt	MA0725.1	VSX1	YTAATTAN	1.91e-31	5.27e-27	4.43e-24	27545	20700	20673	6873	1.01	4251	20.56	987	14.36
101	JASPAR2022_CORE_vertebrates_non-redundant_pfms_meme.txt	MA0152.2	Nfatc2	NNRNAATGGAAANWNH	2.49e-31	6.86e-27	5.77e-24	27545	21400	21406	6140	1.04	6189	28.91	1324	21.56
102	JASPAR2022_CORE_vertebrates_non-redundant_pfms_meme.txt	MA0704.1	Lhx4	YTAATTAR	3.01e-31	8.3e-27	6.98e-24	27545	18800	18798	8748	1.01	3986	21.2	1345	15.37
103	JASPAR2022_CORE_vertebrates_non-redundant_pfms_meme.txt	MA0914.1	ISL2	GCAMTTAR	2.65e-30	7.3e-26	6.14e-23	27545	21000	21028	6518	1.01	5682	27.02	1311	20.11
104	JASPAR2022_CORE_vertebrates_non-redundant_pfms_meme.txt	MA0881.1	Dlx4	VYAATTAN	3.26e-30	8.98e-26	7.55e-23	27545	20800	20835	6711	1.01	4253	20.41	960	14.3
105	JASPAR2022_CORE_vertebrates_non-redundant_pfms_meme.txt	MA0716.1	PRRX1	YYAATTAR	3.46e-30	9.52e-26	8.01e-23	27545	20400	20445	7101	1.01	3999	19.56	971	13.67
106	JASPAR2022_CORE_vertebrates_non-redundant_pfms_meme.txt	MA1497.1	HOXA6	BGYMATTANN	1.41e-29	3.88e-25	3.26e-22	27545	18800	18827	8719	1.01	4345	23.08	1500	17.2
107	JASPAR2022_CORE_vertebrates_non-redundant_pfms_meme.txt	MA0875.1	BARX1	VCMATTAV	6.12e-29	1.69e-24	1.42e-21	27545	21000	20971	6575	1.01	4609	21.98	1037	15.77
108	JASPAR2022_CORE_vertebrates_non-redundant_pfms_meme.txt	MA0676.1	Nr2e1	AAAAGTCAA	1.24e-28	3.41e-24	2.87e-21	27545	20900	20853	6693	1.02	5286	25.35	1262	18.86
109	JASPAR2022_CORE_vertebrates_non-redundant_pfms_meme.txt	MA1495.1	HOXA1	STAATTAS	1.83e-28	5.04e-24	4.24e-21	27545	21000	20971	6575	1.01	5890	28.09	1402	21.32
110	JASPAR2022_CORE_vertebrates_non-redundant_pfms_meme.txt	MA0876.1	BSX	SYVATTAV	5.22e-28	1.44e-23	1.21e-20	27545	20900	20851	6695	1.01	4893	23.47	1154	17.24
111	JASPAR2022_CORE_vertebrates_non-redundant_pfms_meme.txt	MA0903.1	HOXB3	NNYMATTARN	9.25e-28	2.55e-23	2.14e-20	27545	21000	20971	6575	1.01	5720	27.28	1359	20.67
112	JASPAR2022_CORE_vertebrates_non-redundant_pfms_meme.txt	MA0902.2	HOXB2	SYAATTAS	1.26e-27	3.46e-23	2.91e-20	27545	21000	20992	6554	1.01	5837	27.81	1387	21.16
113	JASPAR2022_CORE_vertebrates_non-redundant_pfms_meme.txt	MA1502.1	HOXB8	GYMATTAM	3.07e-26	8.46e-22	7.12e-19	27545	21200	21184	6362	1.01	5012	23.66	1114	17.51
114	JASPAR2022_CORE_vertebrates_non-redundant_pfms_meme.txt	MA0461.2	Atoh1	RMCATATGBY	6.12e-26	1.68e-21	1.42e-18	27545	20600	20586	6960	1.02	3036	14.75	690	9.91
115	JASPAR2022_CORE_vertebrates_non-redundant_pfms_meme.txt	MA0052.4	MEF2A	DDCTAAAAATAGMHH	7.74e-26	2.13e-21	1.79e-18	27545	19200	19221	8325	1.05	4535	23.59	1498	17.99
116	JASPAR2022_CORE_vertebrates_non-redundant_pfms_meme.txt	MA1500.1	HOXB6	BTAATKRC	8.3e-26	2.29e-21	1.92e-18	27545	21000	21021	6525	1.01	5108	24.3	1187	18.19
117	JASPAR2022_CORE_vertebrates_non-redundant_pfms_meme.txt	MA0639.1	DBP	NRTTACGTAAYV	1.61e-25	4.44e-21	3.73e-18	27545	20900	20935	6611	1.03	1345	6.42	213	3.22
118	JASPAR2022_CORE_vertebrates_non-redundant_pfms_meme.txt	MA0050.3	Irf1	ANTGAAACTGAAASH	2.13e-25	5.86e-21	4.93e-18	27545	20700	20697	6849	1.07	5418	26.18	1373	20.05
119	JASPAR2022_CORE_vertebrates_non-redundant_pfms_meme.txt	MA1989.1	Bcl11B	NNAAACCACAARNN	2.22e-25	6.13e-21	5.15e-18	27545	19900	19851	7695	1.04	7739	38.99	2486	32.31
120	JASPAR2022_CORE_vertebrates_non-redundant_pfms_meme.txt	MA0095.3	Yy1	NNCAAAATGGCN	3.11e-25	8.56e-21	7.2e-18	27545	20800	20754	6792	1.03	4180	20.14	993	14.62
121	JASPAR2022_CORE_vertebrates_non-redundant_pfms_meme.txt	MA0478.1	FOSL2	KRRTGASTCAB	1.67e-24	4.61e-20	3.88e-17	27545	11300	11269	16277	1.03	4401	39.05	5385	33.08
122	JASPAR2022_CORE_vertebrates_non-redundant_pfms_meme.txt	MA0891.1	GSC2	NYTAATCCBH	2.5e-24	6.88e-20	5.78e-17	27545	20800	20781	6765	1.02	4003	19.26	943	13.94
123	JASPAR2022_CORE_vertebrates_non-redundant_pfms_meme.txt	MA0720.1	Shox2	YYAATTAR	3.9e-24	1.08e-19	9.05e-17	27545	20800	20826	6720	1.01	3288	15.79	734	10.92
124	JASPAR2022_CORE_vertebrates_non-redundant_pfms_meme.txt	MA0027.2	EN1	SYAATTAV	6.02e-24	1.66e-19	1.39e-16	27545	20700	20657	6889	1.01	3828	18.53	921	13.37
125	JASPAR2022_CORE_vertebrates_non-redundant_pfms_meme.txt	MA0882.1	DLX6	VYAATTAN	7.43e-24	2.05e-19	1.72e-16	27545	20700	20680	6866	1.01	3701	17.9	880	12.82
126	JASPAR2022_CORE_vertebrates_non-redundant_pfms_meme.txt	MA0878.3	CDX1	GGYMATAAAA	1.27e-23	3.49e-19	2.94e-16	27545	21100	21141	6405	1.03	2044	9.67	372	5.81
127	JASPAR2022_CORE_vertebrates_non-redundant_pfms_meme.txt	MA0107.1	RELA	GGGRATTTCC	1.47e-23	4.05e-19	3.41e-16	27545	21000	20990	6556	1.04	3058	14.57	649	9.9
128	JASPAR2022_CORE_vertebrates_non-redundant_pfms_meme.txt	MA0726.1	VSX2	CTAATTAN	1.81e-23	5e-19	4.2e-16	27545	20800	20805	6741	1.01	3212	15.44	721	10.7
129	JASPAR2022_CORE_vertebrates_non-redundant_pfms_meme.txt	MA0714.1	PITX3	NYTAATCCC	2.59e-23	7.13e-19	6e-16	27545	21400	21396	6150	1.02	4464	20.86	941	15.3
130	JASPAR2022_CORE_vertebrates_non-redundant_pfms_meme.txt	MA1125.1	ZNF384	DNWMAAAAAAAA	2.61e-23	7.18e-19	6.04e-16	27545	21000	21031	6515	1.03	4359	20.73	996	15.29
131	JASPAR2022_CORE_vertebrates_non-redundant_pfms_meme.txt	MA0091.1	TAL1::TCF3	NSAMCATCTGKT	2.84e-23	7.82e-19	6.58e-16	27545	20400	20391	7155	1.04	2606	12.78	611	8.54
132	JASPAR2022_CORE_vertebrates_non-redundant_pfms_meme.txt	MA0619.1	LIN54	DTTTRAATH	4.52e-23	1.25e-18	1.05e-15	27545	20300	20324	7222	1.02	3947	19.42	1035	14.33
133	JASPAR2022_CORE_vertebrates_non-redundant_pfms_meme.txt	MA0710.1	NOTO	NYTAATTAVN	4.66e-23	1.28e-18	1.08e-15	27545	20400	20419	7127	1.02	4325	21.18	1132	15.88
134	JASPAR2022_CORE_vertebrates_non-redundant_pfms_meme.txt	MA0913.2	HOXD9	GYMATAAAAH	6.49e-23	1.79e-18	1.5e-15	27545	21100	21141	6405	1.03	2956	13.98	604	9.43
135	JASPAR2022_CORE_vertebrates_non-redundant_pfms_meme.txt	MA0718.1	RAX	RYYAATTARH	1.65e-22	4.55e-18	3.83e-15	27545	20800	20839	6707	1.02	3598	17.27	830	12.38
136	JASPAR2022_CORE_vertebrates_non-redundant_pfms_meme.txt	MA0904.2	HOXB5	STAATTAS	1.87e-22	5.14e-18	4.32e-15	27545	21000	20971	6575	1.01	4913	23.43	1173	17.84
137	JASPAR2022_CORE_vertebrates_non-redundant_pfms_meme.txt	MA0885.2	Dlx2	NDGCAATTAGNN	2.87e-22	7.89e-18	6.64e-15	27545	21000	20969	6577	1.03	2815	13.42	596	9.06
138	JASPAR2022_CORE_vertebrates_non-redundant_pfms_meme.txt	MA1577.1	TLX2	BYAATTAR	9.33e-22	2.57e-17	2.16e-14	27545	20800	20826	6720	1.01	3267	15.69	745	11.09
139	JASPAR2022_CORE_vertebrates_non-redundant_pfms_meme.txt	MA1481.1	DRGX	YYAATTAN	1.13e-21	3.13e-17	2.63e-14	27545	20800	20815	6731	1.01	3372	16.2	777	11.54
140	JASPAR2022_CORE_vertebrates_non-redundant_pfms_meme.txt	MA0642.2	EN2	VSYAATTA	1.16e-21	3.21e-17	2.7e-14	27545	20900	20861	6685	1.01	3838	18.4	900	13.46
141	JASPAR2022_CORE_vertebrates_non-redundant_pfms_meme.txt	MA0910.2	HOXD8	GYMATTAM	1.3e-21	3.57e-17	3e-14	27545	21200	21184	6362	1.01	4867	22.97	1112	17.48
142	JASPAR2022_CORE_vertebrates_non-redundant_pfms_meme.txt	MA1476.2	Dlx5	NDGCAATTAGNN	1.87e-21	5.14e-17	4.32e-14	27545	21000	20969	6577	1.03	2712	12.93	574	8.73
143	JASPAR2022_CORE_vertebrates_non-redundant_pfms_meme.txt	MA0158.2	HOXA5	GYMATTAS	3.72e-21	1.03e-16	8.62e-14	27545	21400	21383	6163	1.01	4808	22.49	1050	17.04
144	JASPAR2022_CORE_vertebrates_non-redundant_pfms_meme.txt	MA0893.2	GSX2	SYMATTAR	4.02e-21	1.11e-16	9.31e-14	27545	20900	20851	6695	1.01	4767	22.86	1174	17.54
145	JASPAR2022_CORE_vertebrates_non-redundant_pfms_meme.txt	MA0827.1	OLIG3	AMCATATGBY	5.73e-21	1.58e-16	1.33e-13	27545	18700	18723	8823	1.03	2110	11.27	680	7.71
146	JASPAR2022_CORE_vertebrates_non-redundant_pfms_meme.txt	MA0635.1	BARHL2	VHTAAAYGRT	1.34e-20	3.69e-16	3.1e-13	27545	20800	20824	6722	1.01	3317	15.93	768	11.43
147	JASPAR2022_CORE_vertebrates_non-redundant_pfms_meme.txt	MA0884.2	DUXA	YTRATTWAATYAR	1.75e-20	4.82e-16	4.06e-13	27545	21000	20958	6588	1.05	1016	4.85	156	2.37
148	JASPAR2022_CORE_vertebrates_non-redundant_pfms_meme.txt	MA1496.1	HOXA4	RTMATTAV	1.97e-20	5.43e-16	4.56e-13	27545	20900	20851	6695	1.01	4944	23.71	1232	18.4
149	JASPAR2022_CORE_vertebrates_non-redundant_pfms_meme.txt	MA0681.2	PHOX2B	WWTAATCAAATTAWWW	2.04e-20	5.63e-16	4.73e-13	27545	18500	18540	9006	1.09	1761	9.5	566	6.28
150	JASPAR2022_CORE_vertebrates_non-redundant_pfms_meme.txt	MA0468.1	DUX4	TAAYYYAATCA	2.04e-20	5.63e-16	4.74e-13	27545	20900	20913	6633	1.04	1757	8.4	338	5.1
151	JASPAR2022_CORE_vertebrates_non-redundant_pfms_meme.txt	MA0867.2	SOX4	RAACAAAGRV	2.67e-20	7.36e-16	6.19e-13	27545	11900	11900	15646	1.02	3620	30.42	3978	25.43
152	JASPAR2022_CORE_vertebrates_non-redundant_pfms_meme.txt	MA1608.1	Isl1	NNCCATTAGNN	5.61e-20	1.54e-15	1.3e-12	27545	21000	20956	6590	1.02	3076	14.68	684	10.38
153	JASPAR2022_CORE_vertebrates_non-redundant_pfms_meme.txt	MA0843.1	TEF	BRTTACRTAAYM	6.86e-20	1.89e-15	1.59e-12	27545	20600	20618	6928	1.04	858	4.16	135	1.95
154	JASPAR2022_CORE_vertebrates_non-redundant_pfms_meme.txt	MA0648.1	GSC	VYTAATCCSY	7.15e-20	1.97e-15	1.66e-12	27545	21400	21381	6165	1.02	3555	16.63	739	11.99
155	JASPAR2022_CORE_vertebrates_non-redundant_pfms_meme.txt	MA0674.1	NKX6-1	NTMATTAA	1.17e-19	3.23e-15	2.72e-12	27545	20400	20427	7119	1.01	4267	20.89	1142	16.04
156	JASPAR2022_CORE_vertebrates_non-redundant_pfms_meme.txt	MA1479.1	DMRTC2	AATTGMTACATT	1.43e-19	3.94e-15	3.32e-12	27545	20600	20589	6957	1.04	2546	12.37	592	8.51
157	JASPAR2022_CORE_vertebrates_non-redundant_pfms_meme.txt	MA1970.1	TRPS1	NHTCTTATCTNH	1.59e-19	4.38e-15	3.68e-12	27545	19400	19434	8112	1.03	3617	18.61	1151	14.19
158	JASPAR2022_CORE_vertebrates_non-redundant_pfms_meme.txt	MA0715.1	PROP1	TAATYWAATTA	1.73e-19	4.76e-15	4e-12	27545	21000	21009	6537	1.04	1419	6.75	252	3.85
159	JASPAR2022_CORE_vertebrates_non-redundant_pfms_meme.txt	MA0868.2	SOX8	MGAACAATRG	1.93e-19	5.33e-15	4.48e-12	27545	17900	17851	9695	1.02	4429	24.81	1947	20.08
160	JASPAR2022_CORE_vertebrates_non-redundant_pfms_meme.txt	MA1101.2	BACH2	DWANCATGASTCATSNTWH	1.97e-19	5.43e-15	4.56e-12	27545	21000	21004	6542	1.14	3041	14.48	671	10.26
161	JASPAR2022_CORE_vertebrates_non-redundant_pfms_meme.txt	MA0700.2	LHX2	DDCCAATTADN	2.18e-19	6e-15	5.05e-12	27545	20800	20826	6720	1.02	2720	13.06	610	9.08
162	JASPAR2022_CORE_vertebrates_non-redundant_pfms_meme.txt	MA0132.2	PDX1	VYAATTAR	2.31e-19	6.36e-15	5.35e-12	27545	21000	20971	6575	1.01	4631	22.08	1120	17.03
163	JASPAR2022_CORE_vertebrates_non-redundant_pfms_meme.txt	MA1534.1	NR1I3	RTGAACTTT	2.33e-19	6.42e-15	5.4e-12	27545	22200	22192	5354	1.02	3830	17.26	662	12.36
164	JASPAR2022_CORE_vertebrates_non-redundant_pfms_meme.txt	MA0467.2	Crx	NDGGATTANN	2.66e-19	7.33e-15	6.17e-12	27545	21700	21665	5881	1.02	2970	13.71	556	9.45
165	JASPAR2022_CORE_vertebrates_non-redundant_pfms_meme.txt	MA0711.1	OTX1	HTAATCCS	3.84e-19	1.06e-14	8.9e-12	27545	21400	21372	6174	1.01	3436	16.08	716	11.6
166	JASPAR2022_CORE_vertebrates_non-redundant_pfms_meme.txt	MA0108.2	TBP	STATAAAWRSVVVBN	5.62e-19	1.55e-14	1.3e-11	27545	20900	20930	6616	1.03	2990	14.29	672	10.16
167	JASPAR2022_CORE_vertebrates_non-redundant_pfms_meme.txt	MA1530.1	NKX6-3	VYCATTAWW	7.8e-19	2.15e-14	1.81e-11	27545	10600	10642	16904	1.02	2134	20.05	2686	15.89
168	JASPAR2022_CORE_vertebrates_non-redundant_pfms_meme.txt	MA0712.2	OTX2	NDRGGATTARNN	1.07e-18	2.94e-14	2.47e-11	27545	21500	21455	6091	1.02	3355	15.64	685	11.25
169	JASPAR2022_CORE_vertebrates_non-redundant_pfms_meme.txt	MA1113.2	PBX2	NHCATAAATCAHN	1.2e-18	3.29e-14	2.77e-11	27545	10400	10381	17165	1.04	1843	17.75	2370	13.81
170	JASPAR2022_CORE_vertebrates_non-redundant_pfms_meme.txt	MA0887.1	EVX1	VVTAATTABS	1.28e-18	3.53e-14	2.97e-11	27545	21000	20971	6575	1.01	4740	22.6	1158	17.61
171	JASPAR2022_CORE_vertebrates_non-redundant_pfms_meme.txt	MA0682.2	PITX1	YTAATCCH	1.55e-18	4.26e-14	3.58e-11	27545	21400	21372	6174	1.02	3536	16.55	746	12.08
172	JASPAR2022_CORE_vertebrates_non-redundant_pfms_meme.txt	MA1471.1	BARX2	NWWAAYMATTAN	1.8e-18	4.94e-14	4.16e-11	27545	20900	20930	6616	1.03	4137	19.77	997	15.07
173	JASPAR2022_CORE_vertebrates_non-redundant_pfms_meme.txt	MA1478.1	DMRTA2	AATTGHTACAWT	1.86e-18	5.11e-14	4.3e-11	27545	20600	20586	6960	1.03	4192	20.36	1092	15.69
174	JASPAR2022_CORE_vertebrates_non-redundant_pfms_meme.txt	MA0905.1	HOXC10	GTCRTAAAAH	1.86e-18	5.11e-14	4.3e-11	27545	11300	11274	16272	1.02	1470	13.04	1574	9.67
175	JASPAR2022_CORE_vertebrates_non-redundant_pfms_meme.txt	MA0707.2	MNX1	VYRATTAK	2.02e-18	5.56e-14	4.68e-11	27545	18800	18798	8748	1.01	3974	21.14	1462	16.71
176	JASPAR2022_CORE_vertebrates_non-redundant_pfms_meme.txt	MA0708.2	MSX2	SCAATTAV	7.02e-18	1.93e-13	1.63e-10	27545	20700	20680	6866	1.01	3207	15.51	783	11.4
177	JASPAR2022_CORE_vertebrates_non-redundant_pfms_meme.txt	MA0037.4	Gata3	NHTCTTATCTNH	7.44e-18	2.05e-13	1.72e-10	27545	19600	19591	7955	1.02	4158	21.22	1332	16.74
178	JASPAR2022_CORE_vertebrates_non-redundant_pfms_meme.txt	MA0497.1	MEF2C	DDDCYAAAAATAGMW	7.86e-18	2.16e-13	1.82e-10	27545	21000	20998	6548	1.06	3903	18.59	922	14.08
179	JASPAR2022_CORE_vertebrates_non-redundant_pfms_meme.txt	MA1501.1	HOXB7	GGTAATTAVS	8.8e-18	2.42e-13	2.04e-10	27545	21200	21230	6316	1.02	2869	13.51	604	9.56
180	JASPAR2022_CORE_vertebrates_non-redundant_pfms_meme.txt	MA0888.1	EVX2	VVTAATTAVB	9.47e-18	2.61e-13	2.19e-10	27545	18800	18812	8734	1.01	4232	22.5	1576	18.04
181	JASPAR2022_CORE_vertebrates_non-redundant_pfms_meme.txt	MA0894.1	HESX1	GHTAATTRRH	1.52e-17	4.2e-13	3.53e-10	27545	20800	20824	6722	1.02	2717	13.05	623	9.27
182	JASPAR2022_CORE_vertebrates_non-redundant_pfms_meme.txt	MA0501.1	MAF::NFE2	ATGACTCAGCANWTY	2.43e-17	6.7e-13	5.64e-10	27545	23700	23680	3866	1.11	3380	14.27	366	9.47
183	JASPAR2022_CORE_vertebrates_non-redundant_pfms_meme.txt	MA1473.1	CDX4	GGYMATAAAAC	4.09e-17	1.13e-12	9.47e-10	27545	21100	21139	6407	1.04	1657	7.84	313	4.89
184	JASPAR2022_CORE_vertebrates_non-redundant_pfms_meme.txt	MA0841.1	NFE2	VATGACTCATS	4.59e-17	1.26e-12	1.06e-09	27545	21100	21125	6421	1.05	2423	11.47	508	7.91
185	JASPAR2022_CORE_vertebrates_non-redundant_pfms_meme.txt	MA0680.2	Pax7	DWTAATCAATTAWNH	4.95e-17	1.36e-12	1.15e-09	27545	21100	21141	6405	1.06	2101	9.94	424	6.62
186	JASPAR2022_CORE_vertebrates_non-redundant_pfms_meme.txt	MA0601.1	Arid3b	ATATTAATWAN	6.39e-17	1.76e-12	1.48e-09	27545	16500	16459	11087	1.02	3251	19.75	1757	15.85
187	JASPAR2022_CORE_vertebrates_non-redundant_pfms_meme.txt	MA1549.1	POU6F1	RTAATGAGVN	6.67e-17	1.84e-12	1.55e-09	27545	11100	11123	16423	1.02	2290	20.59	2733	16.64
188	JASPAR2022_CORE_vertebrates_non-redundant_pfms_meme.txt	MA1504.1	HOXC4	VTMATTAN	6.94e-17	1.91e-12	1.61e-09	27545	21000	20992	6554	1.01	5194	24.74	1300	19.84
189	JASPAR2022_CORE_vertebrates_non-redundant_pfms_meme.txt	MA0594.2	HOXA9	RTCGTWAHNN	1.12e-16	3.07e-12	2.59e-09	27545	11000	10983	16563	1.01	1060	9.65	1140	6.88
190	JASPAR2022_CORE_vertebrates_non-redundant_pfms_meme.txt	MA0661.1	MEOX1	VSTAATTAHC	2.13e-16	5.86e-12	4.93e-09	27545	18300	18335	9211	1.02	3315	18.08	1311	14.23
191	JASPAR2022_CORE_vertebrates_non-redundant_pfms_meme.txt	MA0644.2	ESX1	YYAATTAN	2.56e-16	7.04e-12	5.92e-09	27545	20800	20824	6722	1.01	2701	12.97	628	9.34
192	JASPAR2022_CORE_vertebrates_non-redundant_pfms_meme.txt	MA0089.2	MAFG::NFE2L1	NVNATGACTCAGCADW	2.97e-16	8.18e-12	6.88e-09	27545	23300	23289	4257	1.11	3710	15.93	478	11.23
193	JASPAR2022_CORE_vertebrates_non-redundant_pfms_meme.txt	MA1506.1	HOXD10	RGTCGTAAAAH	4.49e-16	1.24e-11	1.04e-08	27545	21100	21094	6452	1.04	848	4.02	130	2.01
194	JASPAR2022_CORE_vertebrates_non-redundant_pfms_meme.txt	MA0678.1	OLIG2	AMCATATGKT	4.9e-16	1.35e-11	1.14e-08	27545	19500	19531	8015	1.03	1114	5.7	276	3.44
195	JASPAR2022_CORE_vertebrates_non-redundant_pfms_meme.txt	MA0778.1	NFKB2	AGGGGAWTCCCCY	5.1e-16	1.41e-11	1.18e-08	27545	21000	21025	6521	1.08	1832	8.71	373	5.72
196	JASPAR2022_CORE_vertebrates_non-redundant_pfms_meme.txt	MA0832.1	Tcf21	RYAACAGCTGTTRN	6.58e-16	1.81e-11	1.53e-08	27545	20800	20763	6783	1.09	820	3.95	136	2.01
197	JASPAR2022_CORE_vertebrates_non-redundant_pfms_meme.txt	MA1104.2	GATA6	HWWTCTTATCTNH	7.51e-16	2.07e-11	1.74e-08	27545	20300	20298	7248	1.03	3186	15.7	862	11.89
198	JASPAR2022_CORE_vertebrates_non-redundant_pfms_meme.txt	MA0624.2	Nfatc1	NVATGGAAAAWN	8.87e-16	2.44e-11	2.05e-08	27545	21400	21406	6140	1.03	5491	25.65	1274	20.75
199	JASPAR2022_CORE_vertebrates_non-redundant_pfms_meme.txt	MA1707.1	DMRTA1	AWTTGWTACAWT	9e-16	2.48e-11	2.08e-08	27545	19600	19631	7915	1.03	3164	16.12	980	12.38
200	JASPAR2022_CORE_vertebrates_non-redundant_pfms_meme.txt	MA0628.1	POU6F1	AYTAATTART	9.04e-16	2.49e-11	2.09e-08	27545	15600	15615	11931	1.02	2153	13.79	1266	10.61
201	JASPAR2022_CORE_vertebrates_non-redundant_pfms_meme.txt	MA0035.4	GATA1	NHCTAATCTDH	1.1e-15	3.03e-11	2.55e-08	27545	19400	19393	8153	1.02	2745	14.15	870	10.67
202	JASPAR2022_CORE_vertebrates_non-redundant_pfms_meme.txt	MA1507.1	HOXD4	VTMATTAD	1.16e-15	3.2e-11	2.69e-08	27545	21000	20971	6575	1.01	4843	23.09	1217	18.51
203	JASPAR2022_CORE_vertebrates_non-redundant_pfms_meme.txt	MA0495.3	MAFF	DWGTCAGCATTTTWHN	1.65e-15	4.53e-11	3.81e-08	27545	19000	19049	8497	1.07	3532	18.54	1248	14.69
204	JASPAR2022_CORE_vertebrates_non-redundant_pfms_meme.txt	MA0625.2	NFATC3	RYGGAAAMH	2.09e-15	5.77e-11	4.85e-08	27545	21200	21195	6351	1.01	9165	43.24	2395	37.71
205	JASPAR2022_CORE_vertebrates_non-redundant_pfms_meme.txt	MA0793.1	POU6F2	ASCTMATTAW	2.47e-15	6.8e-11	5.72e-08	27545	6770	6770	20776	1.03	1021	15.08	2369	11.4
206	JASPAR2022_CORE_vertebrates_non-redundant_pfms_meme.txt	MA0709.1	Msx3	SCAATTAN	3.2e-15	8.81e-11	7.41e-08	27545	21300	21323	6223	1.01	3013	14.13	647	10.4
207	JASPAR2022_CORE_vertebrates_non-redundant_pfms_meme.txt	MA0898.1	Hmx3	ASAAGCAATTAAWRRAT	4.45e-15	1.23e-10	1.03e-07	27545	20800	20826	6720	1.1	1444	6.93	294	4.38
208	JASPAR2022_CORE_vertebrates_non-redundant_pfms_meme.txt	MA0705.1	Lhx8	CTAATTAV	4.87e-15	1.34e-10	1.13e-07	27545	20700	20677	6869	1.01	3960	19.15	1034	15.05
209	JASPAR2022_CORE_vertebrates_non-redundant_pfms_meme.txt	MA0077.1	SOX9	CYATTGTTY	5.05e-15	1.39e-10	1.17e-07	27545	9520	9515	18031	1.02	2107	22.14	3285	18.22
210	JASPAR2022_CORE_vertebrates_non-redundant_pfms_meme.txt	MA0511.2	RUNX2	WAACCGCAA	5.19e-15	1.43e-10	1.2e-07	27545	15400	15403	12143	1.02	3312	21.5	2157	17.76
211	JASPAR2022_CORE_vertebrates_non-redundant_pfms_meme.txt	MA0101.1	REL	BGGRNWTTCC	5.22e-15	1.44e-10	1.21e-07	27545	21100	21058	6488	1.02	5777	27.43	1469	22.64
212	JASPAR2022_CORE_vertebrates_non-redundant_pfms_meme.txt	MA0607.2	BHLHA15	ACCATATGGT	5.84e-15	1.61e-10	1.35e-07	27545	16900	16867	10679	1.04	1135	6.73	482	4.51
213	JASPAR2022_CORE_vertebrates_non-redundant_pfms_meme.txt	MA0143.4	SOX2	DNACAATGGNN	6.89e-15	1.9e-10	1.6e-07	27545	16800	16824	10722	1.02	3756	22.33	1981	18.48
214	JASPAR2022_CORE_vertebrates_non-redundant_pfms_meme.txt	MA1547.2	PITX2	YTAATCCY	6.9e-15	1.9e-10	1.6e-07	27545	21400	21371	6175	1.02	3180	14.88	685	11.09
215	JASPAR2022_CORE_vertebrates_non-redundant_pfms_meme.txt	MA0036.3	GATA2	NBCTTATCTNH	7.13e-15	1.96e-10	1.65e-07	27545	12200	12206	15340	1.02	1863	15.26	1850	12.06
216	JASPAR2022_CORE_vertebrates_non-redundant_pfms_meme.txt	MA0654.1	ISX	YYAATTAR	1e-14	2.76e-10	2.32e-07	27545	21200	21226	6320	1.01	2818	13.28	615	9.73
217	JASPAR2022_CORE_vertebrates_non-redundant_pfms_meme.txt	MA0818.2	BHLHE22	AMCATATGKY	1.2e-14	3.3e-10	2.78e-07	27545	18700	18701	8845	1.03	825	4.41	228	2.58
218	JASPAR2022_CORE_vertebrates_non-redundant_pfms_meme.txt	MA1568.1	TCF21	CACCATATGKYR	1.28e-14	3.51e-10	2.96e-07	27545	20600	20586	6960	1.04	2279	11.07	552	7.93
219	JASPAR2022_CORE_vertebrates_non-redundant_pfms_meme.txt	MA1639.1	MEIS1	NHCATMAATCAHN	1.48e-14	4.07e-10	3.42e-07	27545	12200	12219	15327	1.03	1978	16.19	1983	12.94
220	JASPAR2022_CORE_vertebrates_non-redundant_pfms_meme.txt	MA1108.2	MXI1	NNCACATGBN	1.5e-14	4.14e-10	3.48e-07	27545	21300	21263	6283	1.02	5293	24.89	1275	20.29
221	JASPAR2022_CORE_vertebrates_non-redundant_pfms_meme.txt	MA0666.2	MSX1	SCAATTAR	1.54e-14	4.25e-10	3.58e-07	27545	21200	21184	6362	1.01	3031	14.31	679	10.67
222	JASPAR2022_CORE_vertebrates_non-redundant_pfms_meme.txt	MA0068.2	PAX4	CTAATTAG	1.59e-14	4.38e-10	3.68e-07	27545	18700	18701	8845	1.02	2403	12.85	860	9.72
223	JASPAR2022_CORE_vertebrates_non-redundant_pfms_meme.txt	MA0908.1	HOXD11	RTCGTAAAAH	1.61e-14	4.42e-10	3.72e-07	27545	20700	20670	6876	1.03	1908	9.23	437	6.36
224	JASPAR2022_CORE_vertebrates_non-redundant_pfms_meme.txt	MA0896.1	Hmx1	VSVAGCAATTAAWGVDB	1.81e-14	4.99e-10	4.19e-07	27545	21000	21016	6530	1.07	1387	6.6	270	4.13
225	JASPAR2022_CORE_vertebrates_non-redundant_pfms_meme.txt	MA1603.1	Dmrt1	GHTACAAAGTADC	2.04e-14	5.63e-10	4.73e-07	27545	20000	19979	7567	1.05	2163	10.83	592	7.82
226	JASPAR2022_CORE_vertebrates_non-redundant_pfms_meme.txt	MA0669.1	NEUROG2	RACATATGTC	2.49e-14	6.85e-10	5.76e-07	27545	20900	20929	6617	1.03	1373	6.56	273	4.13
227	JASPAR2022_CORE_vertebrates_non-redundant_pfms_meme.txt	MA0790.1	POU4F1	ATGMATAATTAATG	3.2e-14	8.82e-10	7.42e-07	27545	10000	10047	17499	1.06	1414	14.07	1921	10.98
228	JASPAR2022_CORE_vertebrates_non-redundant_pfms_meme.txt	MA0911.1	Hoxa11	RGTCGTAAAANT	3.6e-14	9.92e-10	8.35e-07	27545	21100	21094	6452	1.03	1770	8.39	363	5.63
229	JASPAR2022_CORE_vertebrates_non-redundant_pfms_meme.txt	MA0611.2	Dux	NTGATTBAATCAVWNN	3.8e-14	1.05e-09	8.81e-07	27545	20900	20927	6619	1.07	1282	6.13	251	3.79
230	JASPAR2022_CORE_vertebrates_non-redundant_pfms_meme.txt	MA1962.1	POU2F1::SOX2	MATTTRCATMACAATRG	3.82e-14	1.05e-09	8.86e-07	27545	20900	20887	6659	1.2	626	3	94	1.41
231	JASPAR2022_CORE_vertebrates_non-redundant_pfms_meme.txt	MA0078.2	Sox17	NNAGAACAATGGNN	4.67e-14	1.29e-09	1.08e-06	27545	10200	10151	17395	1.04	2408	23.72	3459	19.89
232	JASPAR2022_CORE_vertebrates_non-redundant_pfms_meme.txt	MA1503.1	HOXB9	GTCGTAAAAH	5.65e-14	1.56e-09	1.31e-06	27545	18500	18471	9075	1.03	1069	5.79	339	3.74
233	JASPAR2022_CORE_vertebrates_non-redundant_pfms_meme.txt	MA0701.2	LHX9	CYAATTAR	6.27e-14	1.73e-09	1.45e-06	27545	20900	20859	6687	1.02	2677	12.83	636	9.51
234	JASPAR2022_CORE_vertebrates_non-redundant_pfms_meme.txt	MA0890.1	GBX2	RSYAATTARN	7.42e-14	2.04e-09	1.72e-06	27545	20800	20826	6720	1.02	2718	13.05	653	9.72
235	JASPAR2022_CORE_vertebrates_non-redundant_pfms_meme.txt	MA0122.3	Nkx3-2	WWAAMCACTTAAN	7.52e-14	2.07e-09	1.74e-06	27545	21000	21018	6528	1.04	2566	12.21	584	8.95
236	JASPAR2022_CORE_vertebrates_non-redundant_pfms_meme.txt	MA0612.2	EMX1	BTAATTAS	8.93e-14	2.46e-09	2.07e-06	27545	18400	18386	9160	1.01	2979	16.2	1178	12.86
237	JASPAR2022_CORE_vertebrates_non-redundant_pfms_meme.txt	MA0883.1	Dmbx1	WDRWNMGGATTADKNNW	9.67e-14	2.66e-09	2.24e-06	27545	21400	21371	6175	1.05	1544	7.22	288	4.66
238	JASPAR2022_CORE_vertebrates_non-redundant_pfms_meme.txt	MA0826.1	OLIG1	AMCATATGKT	9.72e-14	2.68e-09	2.25e-06	27545	16700	16723	10823	1.03	693	4.14	271	2.5
239	JASPAR2022_CORE_vertebrates_non-redundant_pfms_meme.txt	MA1499.1	HOXB4	RTMATTAR	9.94e-14	2.74e-09	2.3e-06	27545	16000	15997	11549	1.01	3271	20.45	1956	16.94
240	JASPAR2022_CORE_vertebrates_non-redundant_pfms_meme.txt	MA0907.1	HOXC13	BCTCGTAAAAH	1.05e-13	2.88e-09	2.43e-06	27545	20900	20905	6641	1.04	1302	6.23	260	3.92
241	JASPAR2022_CORE_vertebrates_non-redundant_pfms_meme.txt	MA1709.1	ZIM3	RVMAACAGAAACCYM	1.05e-13	2.89e-09	2.43e-06	27545	19600	19599	7947	1.08	2973	15.17	938	11.8
242	JASPAR2022_CORE_vertebrates_non-redundant_pfms_meme.txt	MA1524.2	Msgn1	VRRRACAAATGGTNNN	1.16e-13	3.19e-09	2.69e-06	27545	20900	20929	6617	1.06	2127	10.16	477	7.21
243	JASPAR2022_CORE_vertebrates_non-redundant_pfms_meme.txt	MA0791.1	POU4F3	RTGMATWATTAATGAR	1.23e-13	3.39e-09	2.85e-06	27545	10100	10064	17482	1.09	1253	12.45	1677	9.59
244	JASPAR2022_CORE_vertebrates_non-redundant_pfms_meme.txt	MA0693.3	Vdr	NNGAGTTCANN	1.24e-13	3.41e-09	2.87e-06	27545	21500	21474	6072	1.02	5437	25.32	1263	20.8
245	JASPAR2022_CORE_vertebrates_non-redundant_pfms_meme.txt	MA0869.2	Sox11	NRGAACAAAGVV	1.68e-13	4.64e-09	3.9e-06	27545	22100	22070	5476	1.03	6506	29.48	1345	24.56
246	JASPAR2022_CORE_vertebrates_non-redundant_pfms_meme.txt	MA1640.1	MEIS2	NNATGATTTATGDNH	1.72e-13	4.73e-09	3.98e-06	27545	16500	16548	10998	1.05	2588	15.64	1376	12.51
247	JASPAR2022_CORE_vertebrates_non-redundant_pfms_meme.txt	MA0125.1	Nobox	TAATTRSY	2.78e-13	7.66e-09	6.44e-06	27545	15800	15828	11718	1.01	2523	15.94	1505	12.84
248	JASPAR2022_CORE_vertebrates_non-redundant_pfms_meme.txt	MA1563.2	SOX18	AACAATDV	3.45e-13	9.51e-09	8e-06	27545	17200	17228	10318	1.01	4840	28.09	2492	24.15
249	JASPAR2022_CORE_vertebrates_non-redundant_pfms_meme.txt	MA0886.1	EMX2	VBTAATTARB	3.68e-13	1.01e-08	8.53e-06	27545	21000	20988	6558	1.02	3186	15.18	766	11.68
250	JASPAR2022_CORE_vertebrates_non-redundant_pfms_meme.txt	MA1129.1	FOSL1::JUN	ATGACGTCAT	4.3e-13	1.18e-08	9.95e-06	27545	21100	21113	6433	1.03	3148	14.91	735	11.43
251	JASPAR2022_CORE_vertebrates_non-redundant_pfms_meme.txt	MA0897.1	Hmx2	ASAAGCAATTAAHVVRT	5.1e-13	1.4e-08	1.18e-05	27545	20900	20939	6607	1.1	1271	6.07	254	3.84
252	JASPAR2022_CORE_vertebrates_non-redundant_pfms_meme.txt	MA1112.2	NR4A1	NNAAAGGTCANN	5.33e-13	1.47e-08	1.24e-05	27545	22000	21966	5580	1.03	3970	18.07	787	14.1
253	JASPAR2022_CORE_vertebrates_non-redundant_pfms_meme.txt	MA0483.1	Gfi1B	AAATCWCWGCH	7.38e-13	2.03e-08	1.71e-05	27545	21500	21485	6061	1.04	4857	22.61	1116	18.41
254	JASPAR2022_CORE_vertebrates_non-redundant_pfms_meme.txt	MA0075.3	PRRX2	CTAATTAN	7.88e-13	2.17e-08	1.83e-05	27545	21000	21021	6525	1.02	2385	11.35	543	8.32
255	JASPAR2022_CORE_vertebrates_non-redundant_pfms_meme.txt	MA0602.1	Arid5a	SYAATATTGVDANH	1.12e-12	3.08e-08	2.59e-05	27545	9950	9954	17592	1.03	1427	14.34	2005	11.4
256	JASPAR2022_CORE_vertebrates_non-redundant_pfms_meme.txt	MA1518.2	Lhx1	NNNTGCTAATTAGCANNN	1.21e-12	3.32e-08	2.79e-05	27545	18700	18701	8845	1.07	1895	10.13	667	7.54
257	JASPAR2022_CORE_vertebrates_non-redundant_pfms_meme.txt	MA0768.2	Lef1	NNBCCTTTGATSTN	1.26e-12	3.47e-08	2.92e-05	27545	19800	19800	7746	1.04	4551	22.98	1482	19.13
258	JASPAR2022_CORE_vertebrates_non-redundant_pfms_meme.txt	MA1950.1	FLI1::FOXI1	RTAAACAGGAARYN	1.36e-12	3.74e-08	3.15e-05	27545	16200	16183	11363	1.06	3307	20.44	1941	17.08
259	JASPAR2022_CORE_vertebrates_non-redundant_pfms_meme.txt	MA0679.2	ONECUT1	WAAAAATCAATAAWWN	1.4e-12	3.86e-08	3.25e-05	27545	10600	10635	16911	1.07	862	8.11	999	5.91
260	JASPAR2022_CORE_vertebrates_non-redundant_pfms_meme.txt	MA1519.1	LHX5	STAATTAV	2.21e-12	6.09e-08	5.12e-05	27545	20400	20445	7101	1.01	2271	11.11	586	8.25
261	JASPAR2022_CORE_vertebrates_non-redundant_pfms_meme.txt	MA1952.1	FOXJ2::ELF1	RTAAACMGGAAGTR	2.39e-12	6.58e-08	5.53e-05	27545	20700	20689	6857	1.05	5190	25.09	1440	21
262	JASPAR2022_CORE_vertebrates_non-redundant_pfms_meme.txt	MA0873.1	HOXD12	RGTCGTAAAAH	2.93e-12	8.06e-08	6.78e-05	27545	21300	21323	6223	1.04	844	3.96	137	2.2
263	JASPAR2022_CORE_vertebrates_non-redundant_pfms_meme.txt	MA0496.3	MAFK	NGMTGACTCAGCMNH	3e-12	8.27e-08	6.96e-05	27545	12200	12189	15357	1.06	5052	41.45	5738	37.36
264	JASPAR2022_CORE_vertebrates_non-redundant_pfms_meme.txt	MA1991.1	Hnf1A	NBCCTTTGATSTBN	5.54e-12	1.53e-07	0.000128	27545	21300	21349	6197	1.04	4637	21.72	1102	17.78
265	JASPAR2022_CORE_vertebrates_non-redundant_pfms_meme.txt	MA1463.1	ARGFX	DCTAATTARM	1.56e-11	4.3e-07	0.000361	27545	21400	21420	6126	1.02	1860	8.68	375	6.12
266	JASPAR2022_CORE_vertebrates_non-redundant_pfms_meme.txt	MA1126.1	FOS::JUN	DRTGACGTCATHNDTN	1.66e-11	4.58e-07	0.000385	27545	20000	19953	7593	1.05	3427	17.18	1056	13.91
267	JASPAR2022_CORE_vertebrates_non-redundant_pfms_meme.txt	MA1618.1	Ptf1a	NNACAGATGTTNN	1.68e-11	4.63e-07	0.000389	27545	17400	17434	10112	1.03	5659	32.46	2895	28.63
268	JASPAR2022_CORE_vertebrates_non-redundant_pfms_meme.txt	MA0909.3	Hoxd13	NNCAATAAAW	1.94e-11	5.34e-07	0.000449	27545	21100	21139	6407	1.02	2139	10.12	475	7.41
269	JASPAR2022_CORE_vertebrates_non-redundant_pfms_meme.txt	MA0482.2	GATA4	NNCCTTATCTNH	2.32e-11	6.38e-07	0.000536	27545	15600	15575	11971	1.03	3174	20.38	2064	17.24
270	JASPAR2022_CORE_vertebrates_non-redundant_pfms_meme.txt	MA0889.1	GBX1	VCYAATTASY	2.7e-11	7.45e-07	0.000627	27545	20800	20835	6711	1.02	2099	10.07	499	7.44
271	JASPAR2022_CORE_vertebrates_non-redundant_pfms_meme.txt	MA1956.1	FOXO1::FLI1	GTAAACAGGAAGTK	2.84e-11	7.81e-07	0.000657	27545	16600	16574	10972	1.11	989	5.97	459	4.18
272	JASPAR2022_CORE_vertebrates_non-redundant_pfms_meme.txt	MA0485.2	HOXC9	GTCGTAAAAH	3.36e-11	9.27e-07	0.000779	27545	12200	12204	15342	1.03	576	4.72	488	3.18
273	JASPAR2022_CORE_vertebrates_non-redundant_pfms_meme.txt	MA0150.2	Nfe2l2	CASNATGACTCAGCA	4.07e-11	1.12e-06	0.000942	27545	23700	23733	3813	1.1	4487	18.91	557	14.61
274	JASPAR2022_CORE_vertebrates_non-redundant_pfms_meme.txt	MA0687.1	SPIC	HAAAAGVGGAAGTA	4.19e-11	1.15e-06	0.00097	27545	21000	20952	6594	1.07	3576	17.07	905	13.72
275	JASPAR2022_CORE_vertebrates_non-redundant_pfms_meme.txt	MA0070.1	PBX1	HCATCAATCAAW	6.43e-11	1.77e-06	0.00149	27545	13000	12954	14592	1.05	908	7.01	752	5.15
276	JASPAR2022_CORE_vertebrates_non-redundant_pfms_meme.txt	MA1525.2	NFATC4	AAYGGAAAMW	7.08e-11	1.95e-06	0.00164	27545	21200	21192	6354	1.02	3770	17.79	914	14.38
277	JASPAR2022_CORE_vertebrates_non-redundant_pfms_meme.txt	MA0508.3	PRDM1	YNCTTTCTCTH	7.57e-11	2.09e-06	0.00175	27545	2180	2177	25369	1.03	807	37.07	7697	30.34
278	JASPAR2022_CORE_vertebrates_non-redundant_pfms_meme.txt	MA1136.1	FOSB::JUNB	RTGACGTCAT	8.18e-11	2.25e-06	0.0019	27545	21100	21113	6433	1.03	2690	12.74	632	9.82
279	JASPAR2022_CORE_vertebrates_non-redundant_pfms_meme.txt	MA0906.1	HOXC12	RGTCGTAAAAH	8.42e-11	2.32e-06	0.00195	27545	20700	20670	6876	1.04	876	4.24	178	2.59
280	JASPAR2022_CORE_vertebrates_non-redundant_pfms_meme.txt	MA0038.2	GFI1	BMAATCACDGCA	9.35e-11	2.58e-06	0.00217	27545	22100	22062	5484	1.05	1738	7.88	298	5.43
281	JASPAR2022_CORE_vertebrates_non-redundant_pfms_meme.txt	MA1120.1	SOX13	DVACAATGGNN	1.09e-10	3.01e-06	0.00253	27545	10100	10129	17417	1.02	2073	20.47	3024	17.36
282	JASPAR2022_CORE_vertebrates_non-redundant_pfms_meme.txt	MA0018.4	CREB1	NNRTGATGTCAYN	1.45e-10	3.99e-06	0.00336	27545	21100	21113	6433	1.03	5073	24.03	1304	20.27
283	JASPAR2022_CORE_vertebrates_non-redundant_pfms_meme.txt	MA1963.1	SATB1	WWDCTAATAAHWW	1.48e-10	4.08e-06	0.00343	27545	15600	15643	11903	1.03	1332	8.51	772	6.49
284	JASPAR2022_CORE_vertebrates_non-redundant_pfms_meme.txt	MA0488.1	JUN	DDRATGATGTCAT	1.56e-10	4.29e-06	0.00361	27545	21000	20989	6557	1.05	2627	12.52	635	9.68
285	JASPAR2022_CORE_vertebrates_non-redundant_pfms_meme.txt	MA0124.2	Nkx3-1	RCCACTTAA	1.64e-10	4.51e-06	0.00379	27545	21300	21342	6204	1.02	3629	17	850	13.7
286	JASPAR2022_CORE_vertebrates_non-redundant_pfms_meme.txt	MA0063.2	NKX2-5	NNCACTCAANN	1.68e-10	4.62e-06	0.00388	27545	16600	16602	10944	1.02	3206	19.31	1788	16.34
287	JASPAR2022_CORE_vertebrates_non-redundant_pfms_meme.txt	MA0515.1	Sox6	CCWTTGTYYY	1.69e-10	4.65e-06	0.00391	27545	9670	9672	17874	1.03	1871	19.34	2916	16.31
288	JASPAR2022_CORE_vertebrates_non-redundant_pfms_meme.txt	MA0117.2	Mafb	AWWNTGCTGACD	2.13e-10	5.86e-06	0.00493	27545	18200	18240	9306	1.03	4070	22.31	1775	19.07
289	JASPAR2022_CORE_vertebrates_non-redundant_pfms_meme.txt	MA1467.2	Atoh1	RVCAGATGGYN	2.18e-10	6e-06	0.00505	27545	16700	16727	10819	1.02	3837	22.94	2139	19.77
290	JASPAR2022_CORE_vertebrates_non-redundant_pfms_meme.txt	MA0667.1	MYF6	AACARCTGTT	2.53e-10	6.97e-06	0.00586	27545	20500	20519	7027	1.04	1907	9.29	486	6.92
291	JASPAR2022_CORE_vertebrates_non-redundant_pfms_meme.txt	MA0514.2	Sox3	DNACAATGGNN	2.54e-10	6.99e-06	0.00588	27545	16800	16824	10722	1.02	3553	21.12	1936	18.06
292	JASPAR2022_CORE_vertebrates_non-redundant_pfms_meme.txt	MA0769.2	TCF7	NNCTTTGAWVT	4.28e-10	1.18e-05	0.00993	27545	22100	22121	5425	1.02	3727	16.85	731	13.47
293	JASPAR2022_CORE_vertebrates_non-redundant_pfms_meme.txt	MA0684.2	RUNX3	NHAACCTCAANN	4.43e-10	1.22e-05	0.0103	27545	10400	10395	17151	1.02	3665	35.26	5430	31.66
294	JASPAR2022_CORE_vertebrates_non-redundant_pfms_meme.txt	MA0900.2	HOXA2	STAATTAS	4.49e-10	1.24e-05	0.0104	27545	16400	16449	11097	1.01	2618	15.92	1470	13.25
295	JASPAR2022_CORE_vertebrates_non-redundant_pfms_meme.txt	MA0877.3	BARHL1	AMCGTTTA	4.79e-10	1.32e-05	0.0111	27545	20800	20840	6706	1.02	1738	8.34	408	6.08
296	JASPAR2022_CORE_vertebrates_non-redundant_pfms_meme.txt	MA0874.1	Arx	VTBCRYTAATTARTKSW	5.45e-10	1.5e-05	0.0126	27545	17900	17908	9638	1.08	750	4.19	266	2.76
297	JASPAR2022_CORE_vertebrates_non-redundant_pfms_meme.txt	MA0019.1	Ddit3::Cebpa	VNRTGCAATMCC	9.48e-10	2.61e-05	0.022	27545	21000	21031	6515	1.03	3851	18.31	984	15.1
298	JASPAR2022_CORE_vertebrates_non-redundant_pfms_meme.txt	MA1642.1	NEUROG2	NNVACAGATGGNN	1.11e-09	3.06e-05	0.0258	27545	16700	16723	10823	1.03	4616	27.6	2636	24.36
299	JASPAR2022_CORE_vertebrates_non-redundant_pfms_meme.txt	MA1935.1	ERF::FOXI1	RTAAACMGGAARTR	1.16e-09	3.2e-05	0.027	27545	16800	16751	10795	1.04	5013	29.93	2871	26.6
