# Supplementary material for: SETD2 loss in renal epithelial cells drives epithelial‐to‐mesenchymal transition in a TGF‐β‐independent manner
Source: Mol Oncol. 2023 Jul 17;18(1):44–61. doi: 10.1002/1878-0261.13487 (PMC10766198; doi:10.1002/1878-0261.13487)
Supplement: Supplementary file 9 — Table S8. RPTEC SETD2‐mutant vs WT differential binding score and p‐value output from TOBIAS analysis of ATAC‐seq data. [file MOL2-18-44-s001.xlsx]

## Sheet: Individual motifs
Supplemental Table S8: RPTEC SETD2 mutant vs WT differential binding score and p-value output from TOBIAS analysis of ATAC-seq data
output_prefix	name	motif_id	cluster	total_tfbs	KO_mean_score	KO_bound	WT_mean_score	WT_bound	KO_WT_change	KO_WT_pvalue	KO_WT_highlighted
Arnt_MA0004.1	Arnt	MA0004.1	C_MYC	116920	0.01259	214	0.01328	227	-0.03033	2.30496E-09	FALSE
AhrArnt_MA0006.1	Ahr::Arnt	MA0006.1	C_Ahr::Arnt	146075	0.01216	261	0.01698	326	-0.243	4.58338E-87	TRUE
Ddit3Cebpa_MA0019.1	Ddit3::Cebpa	MA0019.1	C_Ddit3::Cebpa	271580	0.00983	392	0.00966	355	0.00555	7.86986E-02	FALSE
Mecom_MA0029.1	Mecom	MA0029.1	C_Mecom	253308	0.00617	250	0.00583	193	0.08365	9.22502E-47	FALSE
FOXF2_MA0030.1	FOXF2	MA0030.1	C_FOXF2	221068	0.00884	308	0.00716	211	0.17222	3.37275E-75	TRUE
FOXD1_MA0031.1	FOXD1	MA0031.1	C_FOXN3	233271	0.00984	343	0.00808	256	0.16801	2.91589E-75	TRUE
Foxq1_MA0040.1	Foxq1	MA0040.1	C_Foxq1	293674	0.00691	307	0.00584	241	0.15494	2.41667E-72	FALSE
IRF2_MA0051.1	IRF2	MA0051.1	C_IRF2	277126	0.00785	334	0.00774	307	0.02327	5.52986E-17	FALSE
MAXMYC_MA0059.1	MAX::MYC	MA0059.1	C_MAX::MYC	167685	0.0124	314	0.01293	338	-0.04416	6.18650E-20	FALSE
PPARG_MA0066.1	PPARG	MA0066.1	C_PPARG	264823	0.01033	421	0.01175	445	-0.09739	2.70470E-57	FALSE
PAX6_MA0069.1	PAX6	MA0069.1	C_PAX6	118525	0.01149	208	0.01204	186	0.04507	2.40697E-20	FALSE
PBX1_MA0070.1	PBX1	MA0070.1	C_PBX1	171268	0.00688	182	0.00652	143	0.07785	9.68783E-32	FALSE
RORA_MA0071.1	RORA	MA0071.1	C_RORA	246051	0.00949	352	0.00902	328	0.00902	1.30036E-03	FALSE
RORA_MA0072.1	RORA	MA0072.1	C_RORA	205787	0.0079	242	0.00755	199	0.07429	4.26957E-46	FALSE
RREB1_MA0073.1	RREB1	MA0073.1	C_RREB1	805089	0.00972	1180	0.01115	1291	-0.09193	1.37873E-76	FALSE
RXRAVDR_MA0074.1	RXRA::VDR	MA0074.1	C_RXRA::VDR	158989	0.00893	217	0.01053	237	-0.0883	4.21759E-46	FALSE
SOX9_MA0077.1	SOX9	MA0077.1	C_Sox17	191470	0.00679	198	0.00756	211	-0.02856	3.13160E-12	FALSE
SRY_MA0084.1	SRY	MA0084.1	C_SRY	273444	0.00638	260	0.00593	220	0.10394	1.70176E-51	FALSE
TAL1TCF3_MA0091.1	TAL1::TCF3	MA0091.1	C_TAL1::TCF3	233173	0.01322	455	0.01144	371	0.11955	4.36746E-69	FALSE
Hand1Tcf3_MA0092.1	Hand1::Tcf3	MA0092.1	C_Hand1::Tcf3	285695	0.011	458	0.01147	448	-0.00214	5.63007E-02	FALSE
REL_MA0101.1	REL	MA0101.1	C_REL	209057	0.02085	636	0.01903	549	0.0729	3.71218E-52	FALSE
RELA_MA0107.1	RELA	MA0107.1	C_RELA	247332	0.02062	725	0.01938	676	0.04061	1.37476E-32	FALSE
TBP_MA0108.2	TBP	MA0108.2	C_TBP	135890	0.00716	125	0.00648	126	0.03478	4.44350E-16	FALSE
Spz1_MA0111.1	Spz1	MA0111.1	C_Spz1	403930	0.00893	537	0.01041	564	-0.06454	3.31727E-52	FALSE
NR1H2RXRA_MA0115.1	NR1H2::RXRA	MA0115.1	C_NR1H2::RXRA	239003	0.00938	343	0.00921	347	0.0041	6.93860E-01	FALSE
Znf423_MA0116.1	Znf423	MA0116.1	C_Znf423	309512	0.0109	491	0.01395	588	-0.15324	7.38303E-82	FALSE
NFICTLX1_MA0119.1	NFIC::TLX1	MA0119.1	C_NFIB	370947	0.01357	730	0.01412	733	-0.01965	1.39037E-17	FALSE
Nobox_MA0125.1	Nobox	MA0125.1	C_Dlx2	133950	0.00699	135	0.00611	118	0.08413	2.64753E-34	FALSE
ZNF354C_MA0130.1	ZNF354C	MA0130.1	C_ZNF354C	691398	0.01095	1098	0.01188	1197	-0.07033	1.47037E-66	FALSE
Lhx3_MA0135.1	Lhx3	MA0135.1	C_Lhx3	276437	0.00536	229	0.00475	168	0.12533	1.34001E-63	FALSE
CTCF_MA0139.1	CTCF	MA0139.1	C_CTCF	452902	0.01498	1008	0.01895	1193	-0.17945	2.21917E-101	FALSE
Pou5f1Sox2_MA0142.1	Pou5f1::Sox2	MA0142.1	C_Pou5f1::Sox2	366712	0.00762	413	0.00648	325	0.14526	1.19817E-78	FALSE
EWSR1-FLI1_MA0149.1	EWSR1-FLI1	MA0149.1	C_EWSR1-FLI1	920801	0.01055	1451	0.01191	1581	-0.07515	4.48515E-72	FALSE
REST_MA0138.2	REST	MA0138.2	C_REST	462104	0.01237	858	0.0153	998	-0.14308	4.93950E-86	FALSE
Runx1_MA0002.2	Runx1	MA0002.2	C_Runx1	465020	0.01584	1081	0.01621	1042	0.00853	1.23959E-04	FALSE
PpargRxra_MA0065.2	Pparg::Rxra	MA0065.2	C_Pparg::Rxra	681644	0.01119	1135	0.01266	1261	-0.08056	7.65511E-70	FALSE
Arid3a_MA0151.1	Arid3a	MA0151.1	C_Arid3a	1582436	0.00597	1376	0.00557	1225	0.05266	1.32644E-64	FALSE
INSM1_MA0155.1	INSM1	MA0155.1	C_INSM1	469563	0.01164	859	0.01478	936	-0.13522	4.22162E-91	FALSE
RARARXRA_MA0159.1	RARA::RXRA	MA0159.1	C_RARA::RXRA	323347	0.01008	510	0.01135	539	-0.09371	9.73336E-66	FALSE
PLAG1_MA0163.1	PLAG1	MA0163.1	C_PLAG1	838996	0.01053	1302	0.01398	1614	-0.1961	7.42427E-116	TRUE
Nr2e3_MA0164.1	Nr2e3	MA0164.1	C_Nr2e3	205582	0.0089	277	0.00798	251	0.05079	2.44935E-30	FALSE
ARNTHIF1A_MA0259.1	ARNT::HIF1A	MA0259.1	C_ARNT::HIF1A	91675	0.01352	170	0.01729	214	-0.15965	2.19280E-58	FALSE
Tfcp2l1_MA0145.2	Tfcp2l1	MA0145.2	C_Tfcp2l1	379707	0.01381	761	0.0181	917	-0.16924	1.74467E-92	FALSE
Zfx_MA0146.2	Zfx	MA0146.2	C_Zfx	1107264	0.01122	1856	0.01413	2109	-0.15916	1.68091E-112	TRUE
DUX4_MA0468.1	DUX4	MA0468.1	C_DUX4	217348	0.00814	264	0.00768	218	0.09589	7.65427E-50	FALSE
FOS_MA0476.1	FOS	MA0476.1	C_FOSL1::JUN	194471	0.03755	1165	0.03492	919	0.15635	1.91858E-88	FALSE
FOSL2_MA0478.1	FOSL2	MA0478.1	C_FOSL1::JUN	484426	0.01899	1441	0.01884	1244	0.06132	9.30562E-56	FALSE
FOXH1_MA0479.1	FOXH1	MA0479.1	C_FOXH1	256392	0.0092	356	0.00887	331	0.04002	9.51348E-22	FALSE
Gfi1B_MA0483.1	Gfi1B	MA0483.1	C_Gfi1B	509303	0.01054	843	0.01055	718	0.04741	1.43272E-37	FALSE
JUN_MA0488.1	JUN	MA0488.1	C_ATF2	252640	0.01327	521	0.01186	436	0.12257	2.98045E-67	FALSE
JUND_MA0492.1	JUND	MA0492.1	C_ATF2	221607	0.01342	441	0.01193	384	0.10182	1.21555E-56	FALSE
Nr1h3Rxra_MA0494.1	Nr1h3::Rxra	MA0494.1	C_Nr1h3::Rxra	402631	0.01051	624	0.01122	653	-0.05699	2.75706E-45	FALSE
MEF2C_MA0497.1	MEF2C	MA0497.1	C_MEF2A	713573	0.00683	756	0.00673	652	0.03722	4.37742E-34	FALSE
MAFNFE2_MA0501.1	MAF::NFE2	MA0501.1	C_MAFG::NFE2L1	275713	0.01907	798	0.01733	651	0.13411	6.14883E-80	FALSE
NR2C2_MA0504.1	NR2C2	MA0504.1	C_NR2C2	529587	0.0107	845	0.01287	1014	-0.12433	3.00492E-82	FALSE
Sox6_MA0515.1	Sox6	MA0515.1	C_Sox6	371599	0.00874	474	0.00881	467	0.00833	3.12734E-01	FALSE
STAT1STAT2_MA0517.1	STAT1::STAT2	MA0517.1	C_STAT1::STAT2	635544	0.0077	727	0.00761	671	0.0265	3.33249E-23	FALSE
Stat4_MA0518.1	Stat4	MA0518.1	C_Stat4	360488	0.00967	529	0.01001	487	0.00855	5.91611E-07	FALSE
Stat5aStat5b_MA0519.1	Stat5a::Stat5b	MA0519.1	C_Stat5b	337128	0.00941	475	0.01023	464	-0.0176	7.54997E-10	FALSE
Stat6_MA0520.1	Stat6	MA0520.1	C_Stat6	295807	0.00808	379	0.00779	327	0.02986	2.55739E-13	FALSE
TCF7L2_MA0523.1	TCF7L2	MA0523.1	C_Hnf1A	347895	0.0087	455	0.00878	406	0.02874	1.68649E-14	FALSE
ZBTB33_MA0527.1	ZBTB33	MA0527.1	C_ZBTB33	53630	0.02012	168	0.01934	149	-0.03253	2.01608E-07	FALSE
ELK4_MA0076.2	ELK4	MA0076.2	C_Ikzf3	203526	0.01624	507	0.01713	485	-0.00222	3.49002E-01	FALSE
ESR2_MA0258.2	ESR2	MA0258.2	C_ESR2	412080	0.01207	741	0.01392	819	-0.11882	3.55184E-76	FALSE
Nfe2l2_MA0150.2	Nfe2l2	MA0150.2	C_MAFG::NFE2L1	296563	0.01884	861	0.01741	745	0.07209	2.22043E-59	FALSE
STAT1_MA0137.3	STAT1	MA0137.3	C_Stat4	321853	0.00956	459	0.01029	435	0.01749	1.65956E-15	FALSE
STAT3_MA0144.2	STAT3	MA0144.2	C_Stat4	414295	0.01031	623	0.01049	570	0.03201	2.61689E-26	FALSE
GATA1TAL1_MA0140.2	GATA1::TAL1	MA0140.2	C_GATA1::TAL1	199208	0.00829	249	0.0076	214	0.06279	1.78550E-31	FALSE
Bach1Mafk_MA0591.1	Bach1::Mafk	MA0591.1	C_MAFK	274726	0.02145	939	0.02195	849	0.0279	4.12467E-19	FALSE
FOXP2_MA0593.1	FOXP2	MA0593.1	C_FOXN3	377929	0.0093	496	0.00749	394	0.13491	1.88131E-78	FALSE
SREBF1_MA0595.1	SREBF1	MA0595.1	C_SREBF1	456787	0.01009	676	0.01143	740	-0.09226	9.55820E-64	FALSE
SREBF2_MA0596.1	SREBF2	MA0596.1	C_SREBF1	381435	0.01095	610	0.01188	637	-0.05863	1.58538E-43	FALSE
KLF5_MA0599.1	KLF5	MA0599.1	C_KLF4	957316	0.01262	1813	0.01645	2186	-0.1744	1.11870E-111	TRUE
Arid3b_MA0601.1	Arid3b	MA0601.1	C_Arid3b	265008	0.00485	208	0.00481	172	0.06895	2.03975E-38	FALSE
Arid5a_MA0602.1	Arid5a	MA0602.1	C_Arid5a	204726	0.00559	169	0.00514	127	0.10212	2.18167E-41	FALSE
Arntl_MA0603.1	Arntl	MA0603.1	C_MYC	87053	0.01354	170	0.01419	184	-0.0528	5.98885E-21	FALSE
Atf1_MA0604.1	Atf1	MA0604.1	C_Atf1	42758	0.01427	90	0.01634	96	-0.10517	1.57014E-32	FALSE
Creb3l2_MA0608.1	Creb3l2	MA0608.1	C_Creb3l2	70011	0.01388	141	0.01556	150	-0.0441	2.00282E-20	FALSE
DMRT3_MA0610.1	DMRT3	MA0610.1	C_DMRT3	178375	0.00821	202	0.00667	172	0.10238	5.17715E-49	FALSE
FOXG1_MA0613.1	FOXG1	MA0613.1	C_FOXN3	225080	0.00781	275	0.00623	195	0.18145	1.43233E-81	TRUE
Foxj2_MA0614.1	Foxj2	MA0614.1	C_FOXN3	202128	0.00833	247	0.00645	185	0.17518	2.44708E-78	TRUE
Gmeb1_MA0615.1	Gmeb1	MA0615.1	C_Gmeb1	28371	0.0133	62	0.02221	81	-0.21917	6.86958E-54	TRUE
LBX1_MA0618.1	LBX1	MA0618.1	C_PRRX2	160037	0.00684	155	0.00647	127	0.11604	1.37348E-50	FALSE
LIN54_MA0619.1	LIN54	MA0619.1	C_LIN54	303033	0.00615	277	0.00551	233	0.08394	2.08794E-53	FALSE
mix-a_MA0621.1	mix-a	MA0621.1	C_ARGFX	159707	0.00538	140	0.00528	102	0.09093	8.51965E-40	FALSE
Mlxip_MA0622.1	Mlxip	MA0622.1	C_MYC	95231	0.01288	176	0.01358	194	-0.04983	2.83106E-25	FALSE
Npas2_MA0626.1	Npas2	MA0626.1	C_MYC	104986	0.01321	205	0.01335	205	-0.01194	8.42351E-04	FALSE
POU6F1_MA0628.1	POU6F1	MA0628.1	C_ARGFX	73010	0.00469	57	0.00545	59	-0.02975	2.23686E-06	FALSE
Rhox11_MA0629.1	Rhox11	MA0629.1	C_Rhox11	127693	0.01058	199	0.00949	187	0.02555	2.31940E-09	FALSE
SHOX_MA0630.1	SHOX	MA0630.1	C_PRRX2	110397	0.00691	120	0.00651	87	0.11137	1.03308E-38	FALSE
Six3_MA0631.1	Six3	MA0631.1	C_Six3	211793	0.00728	214	0.00741	213	-0.00363	2.20978E-01	FALSE
ALX3_MA0634.1	ALX3	MA0634.1	C_PRRX2	155496	0.00642	159	0.00629	118	0.09254	4.71437E-38	FALSE
Ar_MA0007.3	Ar	MA0007.3	C_Ar	121781	0.01028	180	0.01029	192	0.00652	2.61747E-01	FALSE
BARHL2_MA0635.1	BARHL2	MA0635.1	C_BARHL2	55116	0.00943	70	0.00951	68	-0.02272	9.49881E-03	FALSE
BHLHE41_MA0636.1	BHLHE41	MA0636.1	C_BHLHE41	75166	0.01433	162	0.01356	148	0.02211	2.07902E-06	FALSE
CREB3_MA0638.1	CREB3	MA0638.1	C_CREB3L4	78618	0.01323	154	0.01666	161	-0.07327	7.38252E-30	FALSE
DBP_MA0639.1	DBP	MA0639.1	C_NFIL3	66362	0.00716	88	0.00582	61	0.19148	6.29239E-53	TRUE
ELF4_MA0641.1	ELF4	MA0641.1	C_Ikzf3	144193	0.01311	288	0.0135	284	0.01173	1.16094E-04	FALSE
EN1_MA0027.2	EN1	MA0027.2	C_EN1	84879	0.00661	96	0.00612	78	0.07194	5.38629E-27	FALSE
Esrrg_MA0643.1	Esrrg	MA0643.1	C_NR5A1	248810	0.00944	340	0.00917	323	0.01534	1.80599E-05	FALSE
ETV6_MA0645.1	ETV6	MA0645.1	C_Ikzf3	166049	0.01529	362	0.01463	361	0.02966	9.62314E-14	FALSE
FLI1_MA0475.2	FLI1	MA0475.2	C_ETS1	86759	0.01493	194	0.0151	179	0.05366	3.59878E-25	FALSE
FOXI1_MA0042.2	FOXI1	MA0042.2	C_FOXN3	239018	0.01105	371	0.00871	268	0.1794	1.26420E-79	TRUE
FOXL1_MA0033.2	FOXL1	MA0033.2	C_FOXN3	368647	0.00865	484	0.00711	347	0.16556	1.22738E-83	FALSE
GCM1_MA0646.1	GCM1	MA0646.1	C_GCM2	175735	0.01267	309	0.01441	366	-0.08834	1.06225E-56	FALSE
GRHL1_MA0647.1	GRHL1	MA0647.1	C_GRHL2	100980	0.00799	123	0.0079	106	0.09275	6.36922E-32	FALSE
GSC_MA0648.1	GSC	MA0648.1	C_OTX2	113053	0.00865	155	0.00742	117	0.12812	2.04148E-44	FALSE
HEY2_MA0649.1	HEY2	MA0649.1	C_MYC	162069	0.0116	287	0.01518	348	-0.17413	6.60010E-74	FALSE
HINFP_MA0131.2	HINFP	MA0131.2	C_HINFP	166298	0.01267	320	0.01603	391	-0.17579	6.24020E-80	FALSE
HNF1A_MA0046.2	HNF1A	MA0046.2	C_HNF1A	181903	0.00797	227	0.01034	259	-0.1052	6.90403E-52	FALSE
HNF1B_MA0153.2	HNF1B	MA0153.2	C_HNF1A	146850	0.00784	187	0.01074	230	-0.14119	1.19636E-63	FALSE
HSF1_MA0486.2	HSF1	MA0486.2	C_HSF4	192949	0.00844	227	0.00792	221	0.02314	1.47938E-09	FALSE
IRF8_MA0652.1	IRF8	MA0652.1	C_Irf1	170677	0.00794	215	0.00866	207	-0.00126	1.58580E-01	FALSE
IRF9_MA0653.1	IRF9	MA0653.1	C_Irf1	229956	0.0074	274	0.0078	253	0.00612	9.94987E-02	FALSE
ISX_MA0654.1	ISX	MA0654.1	C_PRRX2	80301	0.00808	98	0.00726	74	0.1301	2.39986E-41	FALSE
JDP2_MA0655.1	JDP2	MA0655.1	C_FOSL1::JUN	156394	0.03276	821	0.02898	649	0.16573	8.76460E-84	FALSE
JDP2_MA0656.1	JDP2	MA0656.1	C_ATF2	73704	0.01536	170	0.01382	145	0.1009	7.84561E-44	FALSE
KLF13_MA0657.1	KLF13	MA0657.1	C_KLF13	212493	0.0117	385	0.01503	426	-0.13312	8.43194E-71	FALSE
LHX6_MA0658.1	LHX6	MA0658.1	C_EMX2	87392	0.00641	87	0.00601	74	0.0912	1.01754E-29	FALSE
MEF2B_MA0660.1	MEF2B	MA0660.1	C_MEF2A	434168	0.00751	508	0.00733	417	0.03844	3.65169E-32	FALSE
MEOX1_MA0661.1	MEOX1	MA0661.1	C_MEOX1	103532	0.00673	106	0.00755	112	-0.04066	2.50299E-12	FALSE
MIXL1_MA0662.1	MIXL1	MA0662.1	C_PRRX2	128609	0.00689	140	0.00666	107	0.1003	6.44375E-37	FALSE
MLX_MA0663.1	MLX	MA0663.1	C_MYC	71210	0.01215	117	0.01296	128	-0.04066	2.58158E-12	FALSE
MLXIPL_MA0664.1	MLXIPL	MA0664.1	C_MYC	68182	0.01152	112	0.0122	121	-0.03064	2.93308E-08	FALSE
MSC_MA0665.1	MSC	MA0665.1	C_MSC	299205	0.01358	574	0.01316	542	0.02632	9.16009E-20	FALSE
MYF6_MA0667.1	MYF6	MA0667.1	C_Tcf21	180160	0.01168	324	0.00946	251	0.12282	1.97420E-62	FALSE
NEUROG2_MA0669.1	NEUROG2	MA0669.1	C_Atoh1	162810	0.00988	254	0.00939	237	0.0549	2.13637E-29	FALSE
NFIA_MA0670.1	NFIA	MA0670.1	C_NFIX	272534	0.01074	436	0.01057	428	0.00871	1.81507E-03	FALSE
NFIX_MA0671.1	NFIX	MA0671.1	C_NFIX	265181	0.01183	468	0.01242	499	-0.05587	8.05259E-35	FALSE
NHLH1_MA0048.2	NHLH1	MA0048.2	C_ASCL1	326340	0.01583	754	0.01585	731	-0.03169	2.45240E-24	FALSE
NKX2-3_MA0672.1	NKX2-3	MA0672.1	C_NKX2-3	249054	0.00961	369	0.0106	381	-0.03977	4.04248E-31	FALSE
NKX2-8_MA0673.1	NKX2-8	MA0673.1	C_NKX2-3	240951	0.01006	371	0.0109	362	-0.02326	1.73348E-15	FALSE
NKX6-1_MA0674.1	NKX6-1	MA0674.1	C_LHX5	154294	0.00578	146	0.00538	107	0.08007	4.63849E-37	FALSE
NKX6-2_MA0675.1	NKX6-2	MA0675.1	C_PRRX2	157415	0.00729	173	0.00715	141	0.07442	1.15951E-33	FALSE
Nr2e1_MA0676.1	Nr2e1	MA0676.1	C_Nr2e1	288314	0.00787	350	0.00732	309	0.08413	1.45409E-53	FALSE
Nr2f6_MA0677.1	Nr2f6	MA0677.1	C_NR2C2	287666	0.00994	425	0.00989	447	0.00398	6.45197E-02	FALSE
OLIG2_MA0678.1	OLIG2	MA0678.1	C_Atoh1	118630	0.00613	129	0.00613	92	0.06714	2.23604E-22	FALSE
PAX4_MA0068.2	PAX4	MA0068.2	C_PRRX2	90893	0.00596	85	0.00641	75	0.01815	1.44025E-04	FALSE
POU4F2_MA0683.1	POU4F2	MA0683.1	C_POU4F2	286486	0.0061	240	0.00582	225	0.05985	6.12685E-36	FALSE
Rxra_MA0512.2	Rxra	MA0512.2	C_NR2C2	252330	0.00969	359	0.00985	368	0.01329	2.19470E-02	FALSE
SPDEF_MA0686.1	SPDEF	MA0686.1	C_SPDEF	79193	0.01396	164	0.01378	163	0.02818	8.17838E-11	FALSE
SPIC_MA0687.1	SPIC	MA0687.1	C_SPIC	355496	0.00946	481	0.00878	452	0.042	9.04484E-33	FALSE
SRF_MA0083.3	SRF	MA0083.3	C_SRF	104968	0.00883	126	0.00811	118	0.08334	6.29438E-35	FALSE
TBXT_MA0009.2	TBXT	MA0009.2	C_TBXT	132228	0.00963	183	0.00988	174	-0.02431	1.09759E-11	FALSE
TBX2_MA0688.1	TBX2	MA0688.1	C_TBX18	309996	0.00831	389	0.00982	442	-0.12943	7.99260E-73	FALSE
TBX20_MA0689.1	TBX20	MA0689.1	C_TBX20	285541	0.00847	362	0.01015	411	-0.10023	2.04900E-61	FALSE
TFAP4_MA0691.1	TFAP4	MA0691.1	C_ASCL1	237902	0.01741	607	0.01449	488	0.09721	5.18831E-64	FALSE
TFEB_MA0692.1	TFEB	MA0692.1	C_BHLHE41	172730	0.01454	363	0.01484	350	-0.00172	6.72611E-01	FALSE
ZBTB7B_MA0694.1	ZBTB7B	MA0694.1	C_ZBTB7C	250716	0.00981	363	0.0118	427	-0.14607	4.12242E-79	FALSE
ZBTB7C_MA0695.1	ZBTB7C	MA0695.1	C_ZBTB7C	283977	0.0106	450	0.01212	499	-0.11713	6.44210E-64	FALSE
ZIC1_MA0696.1	ZIC1	MA0696.1	C_ZIC5	345365	0.01512	771	0.01936	958	-0.1945	6.69433E-96	TRUE
ZBTB18_MA0698.1	ZBTB18	MA0698.1	C_ZBTB18	419883	0.01184	737	0.0117	702	-0.00248	6.03463E-01	FALSE
LBX2_MA0699.1	LBX2	MA0699.1	C_PRRX2	115043	0.00735	130	0.00646	100	0.12188	1.53430E-48	FALSE
Lhx4_MA0704.1	Lhx4	MA0704.1	C_ARGFX	115108	0.00537	92	0.00538	63	0.12675	3.06133E-44	FALSE
Lhx8_MA0705.1	Lhx8	MA0705.1	C_EN1	88571	0.00726	107	0.00717	83	0.0484	9.11851E-13	FALSE
MEOX2_MA0706.1	MEOX2	MA0706.1	C_MEOX1	144601	0.00653	133	0.00614	113	0.0515	1.36043E-22	FALSE
Msx3_MA0709.1	Msx3	MA0709.1	C_DLX6	110471	0.00792	131	0.0068	103	0.16263	2.32674E-57	FALSE
NOTO_MA0710.1	NOTO	MA0710.1	C_EMX2	115481	0.00847	150	0.00817	132	0.0693	1.21843E-30	FALSE
Nkx3-1_MA0124.2	Nkx3-1	MA0124.2	C_ISL2	202960	0.00888	267	0.00877	242	0.02246	2.85178E-10	FALSE
OTX1_MA0711.1	OTX1	MA0711.1	C_OTX2	73289	0.0078	99	0.00715	68	0.13128	2.10601E-43	FALSE
PDX1_MA0132.2	PDX1	MA0132.2	C_EN1	111344	0.00749	145	0.00689	112	0.08682	1.11700E-28	FALSE
PHOX2A_MA0713.1	PHOX2A	MA0713.1	C_PHOX2A	205321	0.00658	189	0.00485	149	0.15954	2.81085E-71	FALSE
PITX3_MA0714.1	PITX3	MA0714.1	C_OTX2	154920	0.00752	191	0.00668	156	0.0864	4.07369E-38	FALSE
PROP1_MA0715.1	PROP1	MA0715.1	C_PHOX2A	211387	0.00636	189	0.00467	139	0.17602	5.93750E-71	TRUE
PRRX1_MA0716.1	PRRX1	MA0716.1	C_PRRX2	126218	0.00718	136	0.00634	94	0.17099	7.20218E-54	TRUE
RAX2_MA0717.1	RAX2	MA0717.1	C_PRRX2	140394	0.00705	151	0.00655	111	0.12676	4.55075E-50	FALSE
RAX_MA0718.1	RAX	MA0718.1	C_GBX2	121497	0.00676	126	0.00629	106	0.09911	1.15233E-39	FALSE
RHOXF1_MA0719.1	RHOXF1	MA0719.1	C_RHOXF1	204928	0.00774	257	0.0078	220	0.00348	1.71642E-02	FALSE
Shox2_MA0720.1	Shox2	MA0720.1	C_PRRX2	80301	0.00808	98	0.00726	74	0.1301	2.39986E-41	FALSE
UNCX_MA0721.1	UNCX	MA0721.1	C_PRRX2	80301	0.00808	98	0.00726	74	0.1301	2.39986E-41	FALSE
VAX1_MA0722.1	VAX1	MA0722.1	C_VSX1	135200	0.00522	115	0.00502	101	0.024	8.76464E-05	FALSE
VENTX_MA0724.1	VENTX	MA0724.1	C_VENTX	100048	0.00713	103	0.00685	93	0.06065	1.28196E-28	FALSE
VSX1_MA0725.1	VSX1	MA0725.1	C_VSX1	95851	0.00541	82	0.00569	83	-0.01855	5.41476E-03	FALSE
VSX2_MA0726.1	VSX2	MA0726.1	C_VSX1	95851	0.00541	82	0.00569	83	-0.01855	5.41476E-03	FALSE
ESR1_MA0112.3	ESR1	MA0112.3	C_ESR1	320542	0.00996	491	0.01037	481	-0.03519	2.55513E-20	FALSE
ESRRB_MA0141.3	ESRRB	MA0141.3	C_NR5A1	264059	0.00864	348	0.0088	344	-0.01229	2.74712E-04	FALSE
NR2F1_MA0017.2	NR2F1	MA0017.2	C_Nr1H2	525691	0.00961	744	0.01028	773	-0.06619	5.93047E-58	FALSE
NR3C1_MA0113.3	NR3C1	MA0113.3	C_Ar	110668	0.00927	159	0.00913	155	0.00343	2.40974E-01	FALSE
NR3C2_MA0727.1	NR3C2	MA0727.1	C_Ar	117402	0.00951	173	0.00873	154	0.04173	1.36790E-23	FALSE
Nr2F6_MA0728.1	Nr2F6	MA0728.1	C_Nr2F6	534637	0.00874	686	0.00946	681	-0.03639	2.03772E-31	FALSE
RARA_MA0729.1	RARA	MA0729.1	C_Nr2F6	433056	0.00879	564	0.00876	551	0.00239	1.23326E-01	FALSE
RARA_MA0730.1	RARA	MA0730.1	C_RARA	251159	0.01113	415	0.01215	429	-0.05632	2.36539E-42	FALSE
BCL6B_MA0731.1	BCL6B	MA0731.1	C_BCL6B	239786	0.00919	328	0.00942	325	-0.01056	3.42201E-04	FALSE
EGR2_MA0472.2	EGR2	MA0472.2	C_EGR1	157384	0.01609	367	0.021	442	-0.18827	1.06438E-81	FALSE
EGR3_MA0732.1	EGR3	MA0732.1	C_EGR1	263653	0.01496	561	0.02026	706	-0.22143	1.59571E-94	TRUE
EGR4_MA0733.1	EGR4	MA0733.1	C_EGR1	353114	0.01207	627	0.01755	818	-0.25136	1.36472E-112	TRUE
GLIS1_MA0735.1	GLIS1	MA0735.1	C_GLIS3	172551	0.01087	279	0.01231	319	-0.14652	3.14489E-68	FALSE
GLIS2_MA0736.1	GLIS2	MA0736.1	C_GLIS2	298941	0.01391	599	0.01699	726	-0.16651	4.35037E-87	FALSE
GLIS3_MA0737.1	GLIS3	MA0737.1	C_GLIS3	269335	0.01106	419	0.0126	484	-0.13933	8.69709E-79	FALSE
HIC2_MA0738.1	HIC2	MA0738.1	C_HIC2	436298	0.0103	666	0.01308	811	-0.15664	4.94223E-91	FALSE
Hic1_MA0739.1	Hic1	MA0739.1	C_Hic1	392214	0.0107	590	0.01191	640	-0.04715	1.90758E-35	FALSE
KLF16_MA0741.1	KLF16	MA0741.1	C_KLF9	692892	0.01346	1364	0.01742	1682	-0.19311	4.18955E-113	TRUE
SP8_MA0747.1	SP8	MA0747.1	C_KLF9	678245	0.01229	1207	0.01567	1469	-0.17249	2.13696E-103	FALSE
ZBED1_MA0749.1	ZBED1	MA0749.1	C_ZBED1	15747	0.00732	20	0.0078	16	0.08561	8.25303E-17	FALSE
ZIC4_MA0751.1	ZIC4	MA0751.1	C_ZIC5	351635	0.01568	803	0.02072	1013	-0.21003	2.61496E-105	TRUE
ZNF143_MA0088.2	ZNF143	MA0088.2	C_ZNF76	300679	0.01072	470	0.01158	487	-0.05721	2.52270E-47	FALSE
ZNF410_MA0752.1	ZNF410	MA0752.1	C_ZNF410	187221	0.00789	218	0.00717	183	0.09671	7.36573E-49	FALSE
CUX2_MA0755.1	CUX2	MA0755.1	C_ONECUT1	55799	0.00582	43	0.00485	36	0.17874	7.88307E-44	TRUE
ONECUT3_MA0757.1	ONECUT3	MA0757.1	C_ONECUT1	323391	0.00567	268	0.00529	250	0.05369	1.22139E-33	FALSE
E2F7_MA0758.1	E2F7	MA0758.1	C_E2F7	156445	0.00766	195	0.00688	156	0.07102	1.19742E-35	FALSE
ERF_MA0760.1	ERF	MA0760.1	C_ETS1	98553	0.01637	231	0.01659	231	0.01222	3.93774E-03	FALSE
ETS1_MA0098.3	ETS1	MA0098.3	C_ETS1	105694	0.01681	252	0.01599	233	0.06866	1.27347E-37	FALSE
ETV2_MA0762.1	ETV2	MA0762.1	C_ETS1	130290	0.01358	268	0.0125	231	0.07929	1.87928E-36	FALSE
ETV3_MA0763.1	ETV3	MA0763.1	C_ELK1	85554	0.01582	182	0.01461	173	0.0477	1.24994E-22	FALSE
GCM2_MA0767.1	GCM2	MA0767.1	C_GCM2	140933	0.01195	237	0.01466	293	-0.12736	1.38468E-61	FALSE
HSF2_MA0770.1	HSF2	MA0770.1	C_HSF4	220684	0.00885	266	0.00803	249	0.03098	1.78195E-18	FALSE
HSF4_MA0771.1	HSF4	MA0771.1	C_HSF4	179785	0.00888	230	0.0089	216	0.01264	1.48792E-02	FALSE
IRF7_MA0772.1	IRF7	MA0772.1	C_IRF7	326476	0.00724	376	0.00657	317	0.09797	7.64442E-54	FALSE
MEF2D_MA0773.1	MEF2D	MA0773.1	C_MEF2A	454901	0.00738	518	0.00708	425	0.04407	2.37328E-36	FALSE
MEIS1_MA0498.2	MEIS1	MA0498.2	C_MEIS1	140083	0.00894	184	0.00742	162	0.10093	7.36207E-44	FALSE
MEIS2_MA0774.1	MEIS2	MA0774.1	C_MEIS2	300527	0.01259	512	0.01213	537	0.00774	5.48665E-03	FALSE
MEIS3_MA0775.1	MEIS3	MA0775.1	C_MEIS2	226022	0.01196	369	0.01082	366	0.04371	7.48884E-27	FALSE
MYBL1_MA0776.1	MYBL1	MA0776.1	C_MYBL1	31862	0.01011	54	0.01015	41	0.04526	2.63043E-10	FALSE
MYBL2_MA0777.1	MYBL2	MA0777.1	C_MYBL2	32520	0.01373	50	0.01059	42	0.05644	5.15472E-10	FALSE
NFKB1_MA0105.4	NFKB1	MA0105.4	C_NFKB1	326351	0.01292	598	0.01417	590	-0.05944	2.97501E-43	FALSE
NFKB2_MA0778.1	NFKB2	MA0778.1	C_NFKB1	318929	0.01431	651	0.01521	626	-0.02626	6.33506E-21	FALSE
PAX1_MA0779.1	PAX1	MA0779.1	C_PAX9	111509	0.01782	302	0.01775	284	0.00181	1.80861E-01	FALSE
PAX3_MA0780.1	PAX3	MA0780.1	C_Pax7	80227	0.00575	67	0.00453	42	0.16854	1.18256E-43	TRUE
PAX9_MA0781.1	PAX9	MA0781.1	C_PAX9	137809	0.01665	357	0.01804	347	-0.03377	7.32109E-17	FALSE
PKNOX2_MA0783.1	PKNOX2	MA0783.1	C_PKNOX2	315359	0.00985	436	0.01062	491	-0.0834	2.43168E-50	FALSE
POU2F1_MA0785.1	POU2F1	MA0785.1	C_POU1F1	296341	0.00867	380	0.00628	247	0.20475	1.41975E-83	TRUE
POU3F1_MA0786.1	POU3F1	MA0786.1	C_POU1F1	355262	0.0083	425	0.00595	289	0.19709	1.42976E-91	TRUE
POU3F2_MA0787.1	POU3F2	MA0787.1	C_POU1F1	327843	0.00844	405	0.00632	283	0.18924	1.53528E-85	TRUE
POU3F3_MA0788.1	POU3F3	MA0788.1	C_POU1F1	350171	0.0075	382	0.00544	261	0.16909	8.77268E-80	TRUE
POU3F4_MA0789.1	POU3F4	MA0789.1	C_POU1F1	289377	0.00855	365	0.00621	240	0.21959	1.02097E-84	TRUE
POU4F1_MA0790.1	POU4F1	MA0790.1	C_POU4F2	297806	0.00633	265	0.00609	251	0.05083	1.30014E-34	FALSE
POU4F3_MA0791.1	POU4F3	MA0791.1	C_POU4F2	271614	0.00611	228	0.00594	218	0.05054	3.95373E-31	FALSE
POU5F1B_MA0792.1	POU5F1B	MA0792.1	C_POU1F1	290859	0.00919	399	0.00663	259	0.2279	2.60579E-91	TRUE
POU6F2_MA0793.1	POU6F2	MA0793.1	C_POU6F2	178713	0.00865	237	0.00809	204	0.08179	1.93305E-38	FALSE
PROX1_MA0794.1	PROX1	MA0794.1	C_PROX1	95823	0.01069	154	0.01166	173	-0.08821	1.23733E-45	FALSE
RFX2_MA0600.2	RFX2	MA0600.2	C_RFX3	81341	0.01178	148	0.01044	131	0.10296	3.95882E-36	FALSE
SMAD3_MA0795.1	SMAD3	MA0795.1	C_SMAD5	72019	0.01018	112	0.01028	107	0.01606	1.09044E-03	FALSE
TGIF1_MA0796.1	TGIF1	MA0796.1	C_PKNOX2	276525	0.00965	378	0.00975	417	-0.06762	4.57435E-46	FALSE
TGIF2_MA0797.1	TGIF2	MA0797.1	C_PKNOX2	207713	0.01109	325	0.01163	370	-0.07338	3.07676E-46	FALSE
RFX5_MA0510.2	RFX5	MA0510.2	C_RFX3	93070	0.01179	172	0.01093	164	0.05339	5.01521E-25	FALSE
RUNX2_MA0511.2	RUNX2	MA0511.2	C_Runx1	139637	0.01529	324	0.01503	281	0.08407	1.11841E-44	FALSE
EOMES_MA0800.1	EOMES	MA0800.1	C_TBX18	312788	0.0084	392	0.00993	420	-0.10193	9.42937E-63	FALSE
MGA_MA0801.1	MGA	MA0801.1	C_TBX18	406098	0.00852	517	0.00974	549	-0.08762	4.34147E-60	FALSE
TBR1_MA0802.1	TBR1	MA0802.1	C_TBX18	301193	0.00813	366	0.00907	392	-0.08981	2.11278E-51	FALSE
TBX15_MA0803.1	TBX15	MA0803.1	C_TBX18	448763	0.00841	551	0.01063	701	-0.17759	2.22266E-93	FALSE
TBX19_MA0804.1	TBX19	MA0804.1	C_TBXT	110517	0.01018	169	0.00985	147	0.01049	1.78056E-04	FALSE
TBX1_MA0805.1	TBX1	MA0805.1	C_TBX18	279831	0.0082	350	0.00982	403	-0.11527	4.89432E-68	FALSE
TBX4_MA0806.1	TBX4	MA0806.1	C_TBX18	279831	0.0082	350	0.00982	403	-0.11527	4.89432E-68	FALSE
TBX5_MA0807.1	TBX5	MA0807.1	C_TBX18	439431	0.00805	509	0.01039	681	-0.18697	6.70469E-92	FALSE
TEAD3_MA0808.1	TEAD3	MA0808.1	C_TEAD2	220866	0.00996	340	0.0137	425	-0.18765	4.28546E-80	FALSE
TFAP2A_MA0810.1	TFAP2A	MA0810.1	C_TFAP2A	369701	0.01667	897	0.02188	1120	-0.20173	2.23707E-106	TRUE
TFAP2B_MA0811.1	TFAP2B	MA0811.1	C_TFAP2A	308701	0.01609	723	0.02087	889	-0.1928	1.96508E-94	FALSE
TFAP2B_MA0812.1	TFAP2B	MA0812.1	C_TFAP2A	287271	0.01591	657	0.01914	788	-0.1597	1.47487E-89	FALSE
TFAP2B_MA0813.1	TFAP2B	MA0813.1	C_TFAP2A	281950	0.01493	651	0.01915	786	-0.19561	1.04089E-94	TRUE
TFAP2C_MA0524.2	TFAP2C	MA0524.2	C_TFAP2A	299639	0.01648	702	0.02087	874	-0.182	1.30466E-89	FALSE
TFAP2C_MA0815.1	TFAP2C	MA0815.1	C_TFAP2A	258865	0.0156	620	0.02052	775	-0.21347	2.91506E-99	TRUE
Ascl2_MA0816.1	Ascl2	MA0816.1	C_ASCL1	387061	0.01558	878	0.01496	828	0.01696	2.93472E-10	FALSE
Atoh1_MA0461.2	Atoh1	MA0461.2	C_Atoh1	157849	0.00781	217	0.00726	169	0.09901	9.57279E-53	FALSE
BHLHE40_MA0464.2	BHLHE40	MA0464.2	C_MYC	80844	0.01255	151	0.01279	151	-0.02041	3.02712E-05	FALSE
BHLHE23_MA0817.1	BHLHE23	MA0817.1	C_Atoh1	121064	0.00563	117	0.00557	96	0.06955	8.59996E-25	FALSE
FIGLA_MA0820.1	FIGLA	MA0820.1	C_Rbpjl	522765	0.00994	707	0.01265	924	-0.19483	1.72154E-100	TRUE
HES7_MA0822.1	HES7	MA0822.1	C_HES7	166176	0.01014	256	0.01301	302	-0.1587	9.84971E-73	FALSE
HEY1_MA0823.1	HEY1	MA0823.1	C_MYC	95028	0.01362	202	0.01508	201	-0.04033	1.50856E-17	FALSE
MAX_MA0058.3	MAX	MA0058.3	C_MYC	90470	0.0138	181	0.01468	192	-0.04557	2.15503E-15	FALSE
MNT_MA0825.1	MNT	MA0825.1	C_MYC	89525	0.01343	175	0.01387	184	-0.02581	1.72014E-09	FALSE
OLIG1_MA0826.1	OLIG1	MA0826.1	C_Atoh1	105071	0.00645	120	0.00639	94	0.10093	1.08187E-36	FALSE
OLIG3_MA0827.1	OLIG3	MA0827.1	C_Atoh1	139760	0.00615	142	0.00592	107	0.07246	1.96115E-34	FALSE
Tcf21_MA0832.1	Tcf21	MA0832.1	C_Tcf21	195059	0.01474	421	0.01272	355	0.09139	8.27838E-52	FALSE
ATF7_MA0834.1	ATF7	MA0834.1	C_ATF2	52108	0.01624	125	0.01449	106	0.11767	1.60905E-40	FALSE
CEBPG_MA0838.1	CEBPG	MA0838.1	C_CEBPE	74685	0.02137	257	0.01381	167	0.34911	1.71130E-90	TRUE
CREB3L1_MA0839.1	CREB3L1	MA0839.1	C_CREB3L4	124757	0.01286	247	0.01414	254	-0.0378	3.08790E-13	FALSE
Creb5_MA0840.1	Creb5	MA0840.1	C_ATF2	73535	0.01514	168	0.01259	141	0.12154	3.24918E-46	FALSE
Mafb_MA0117.2	Mafb	MA0117.2	C_MAFF	253506	0.01016	406	0.00929	329	0.09472	1.54149E-64	FALSE
NFE2_MA0841.1	NFE2	MA0841.1	C_BACH2	156618	0.02817	712	0.02551	576	0.1299	1.70167E-67	FALSE
TEF_MA0843.1	TEF	MA0843.1	C_NFIL3	73098	0.0071	98	0.00581	71	0.17829	1.68976E-52	TRUE
XBP1_MA0844.1	XBP1	MA0844.1	C_CREB3L4	72626	0.01243	144	0.01527	143	-0.09238	5.93779E-37	FALSE
FOXB1_MA0845.1	FOXB1	MA0845.1	C_FOXC2	391538	0.00682	432	0.00563	312	0.14474	3.94348E-77	FALSE
FOXC1_MA0032.2	FOXC1	MA0032.2	C_FOXC2	426810	0.00761	490	0.00587	369	0.17189	2.80756E-86	TRUE
FOXC2_MA0846.1	FOXC2	MA0846.1	C_FOXC2	531071	0.00776	620	0.00606	470	0.15964	7.03077E-87	FALSE
FOXO4_MA0848.1	FOXO4	MA0848.1	C_FOXN3	180627	0.01055	277	0.0085	199	0.19303	1.72111E-74	TRUE
FOXO6_MA0849.1	FOXO6	MA0849.1	C_FOXN3	180627	0.01055	277	0.0085	199	0.19303	1.72111E-74	TRUE
FOXP3_MA0850.1	FOXP3	MA0850.1	C_FOXN3	366266	0.00933	497	0.00767	382	0.15255	3.20231E-81	FALSE
Foxj3_MA0851.1	Foxj3	MA0851.1	C_FOXN3	375327	0.00775	450	0.00621	339	0.14644	8.27492E-78	FALSE
Alx4_MA0853.1	Alx4	MA0853.1	C_Alx1	91628	0.00614	82	0.00583	64	0.09451	4.58471E-34	FALSE
Alx1_MA0854.1	Alx1	MA0854.1	C_Alx1	109891	0.00676	110	0.0063	92	0.08522	3.44244E-29	FALSE
RXRB_MA0855.1	RXRB	MA0855.1	C_NR2C2	257274	0.00943	343	0.00935	364	0.01549	1.10983E-06	FALSE
RXRG_MA0856.1	RXRG	MA0856.1	C_NR2C2	248467	0.00965	339	0.00936	350	0.02621	2.45626E-18	FALSE
Rarb_MA0857.1	Rarb	MA0857.1	C_Nr2F6	474135	0.00846	607	0.00895	604	-0.01493	1.04864E-11	FALSE
Rarb_MA0858.1	Rarb	MA0858.1	C_RARA	226987	0.01048	343	0.01067	350	-0.00756	1.01112E-03	FALSE
Rarg_MA0859.1	Rarg	MA0859.1	C_Nr2F6	521509	0.00826	646	0.00844	628	-0.01643	7.95813E-16	FALSE
Rarg_MA0860.1	Rarg	MA0860.1	C_THRA	401635	0.00981	572	0.01063	599	-0.06516	3.72816E-49	FALSE
TP63_MA0525.2	TP63	MA0525.2	C_TP73	141770	0.00904	193	0.00999	179	0.0073	8.35242E-02	FALSE
TP53_MA0106.3	TP53	MA0106.3	C_TP53	171887	0.01031	263	0.01167	278	-0.05707	3.19376E-31	FALSE
TP73_MA0861.1	TP73	MA0861.1	C_TP73	176704	0.01118	281	0.01216	289	-0.05522	7.82463E-28	FALSE
GMEB2_MA0862.1	GMEB2	MA0862.1	C_GMEB2	19379	0.0075	22	0.00646	17	0.12417	9.70864E-20	FALSE
MTF1_MA0863.1	MTF1	MA0863.1	C_MTF1	176964	0.01198	315	0.01524	365	-0.10674	2.14025E-62	FALSE
E2F1_MA0024.3	E2F1	MA0024.3	C_ZNF417	31957	0.01243	61	0.0167	71	-0.18912	9.07424E-49	FALSE
SOX21_MA0866.1	SOX21	MA0866.1	C_SOX21	237196	0.00802	278	0.00663	200	0.13789	1.50252E-66	FALSE
Sox1_MA0870.1	Sox1	MA0870.1	C_SOX21	191543	0.00743	217	0.00721	190	0.04508	5.09792E-18	FALSE
TFAP2A_MA0872.1	TFAP2A	MA0872.1	C_TFAP2A	278404	0.01571	674	0.02014	826	-0.19986	1.13872E-100	TRUE
ELK1_MA0028.2	ELK1	MA0028.2	C_ELK1	72652	0.01571	160	0.0165	167	-0.02055	1.25310E-04	FALSE
HOXD12_MA0873.1	HOXD12	MA0873.1	C_HOXC10	69466	0.00829	92	0.0084	84	0.05425	4.83977E-16	FALSE
Arx_MA0874.1	Arx	MA0874.1	C_Alx1	98988	0.00672	99	0.00531	69	0.15984	6.80715E-53	FALSE
BARX1_MA0875.1	BARX1	MA0875.1	C_BARX1	159668	0.00764	184	0.00698	140	0.102	1.12023E-46	FALSE
BSX_MA0876.1	BSX	MA0876.1	C_DLX6	144786	0.00813	177	0.00777	145	0.10697	6.32951E-47	FALSE
Dlx3_MA0880.1	Dlx3	MA0880.1	C_DLX6	127636	0.00772	130	0.00694	122	0.11805	8.90017E-45	FALSE
Dlx4_MA0881.1	Dlx4	MA0881.1	C_DLX6	110866	0.00829	132	0.00739	112	0.13676	6.43692E-50	FALSE
DLX6_MA0882.1	DLX6	MA0882.1	C_DLX6	116862	0.00757	121	0.00729	119	0.07843	2.56503E-30	FALSE
Dmbx1_MA0883.1	Dmbx1	MA0883.1	C_Dmbx1	126292	0.00736	141	0.00738	123	0.05783	5.53140E-22	FALSE
EMX2_MA0886.1	EMX2	MA0886.1	C_EMX2	78064	0.00595	78	0.00649	70	-0.00124	3.70553E-01	FALSE
EVX1_MA0887.1	EVX1	MA0887.1	C_EVX2	86635	0.00922	113	0.00847	106	0.0487	2.10879E-19	FALSE
EVX2_MA0888.1	EVX2	MA0888.1	C_EVX2	89248	0.00904	120	0.00852	109	0.05937	8.05606E-25	FALSE
GBX1_MA0889.1	GBX1	MA0889.1	C_GBX2	87649	0.00699	92	0.0069	85	0.01997	2.93201E-06	FALSE
GBX2_MA0890.1	GBX2	MA0890.1	C_GBX2	113578	0.00714	125	0.0068	107	0.0383	1.04017E-08	FALSE
GSC2_MA0891.1	GSC2	MA0891.1	C_OTX2	123546	0.00811	164	0.00732	123	0.11277	2.66891E-46	FALSE
GSX1_MA0892.1	GSX1	MA0892.1	C_PRRX2	146838	0.00783	170	0.00727	153	0.08583	2.79575E-38	FALSE
HESX1_MA0894.1	HESX1	MA0894.1	C_GBX2	104612	0.00743	113	0.00669	96	0.09379	1.43769E-38	FALSE
HMBOX1_MA0895.1	HMBOX1	MA0895.1	C_HMBOX1	100275	0.00796	121	0.00872	118	0.00163	9.24112E-02	FALSE
Hmx1_MA0896.1	Hmx1	MA0896.1	C_Hmx3	144291	0.00768	155	0.00679	139	0.03736	1.68226E-15	FALSE
Hmx2_MA0897.1	Hmx2	MA0897.1	C_Hmx3	178214	0.00733	175	0.00624	159	0.03903	1.25816E-15	FALSE
Hmx3_MA0898.1	Hmx3	MA0898.1	C_Hmx3	180093	0.00685	176	0.0061	164	0.04931	1.56909E-21	FALSE
HOXA10_MA0899.1	HOXA10	MA0899.1	C_HOXA10	299665	0.00634	310	0.00648	248	0.07541	2.78410E-43	FALSE
HOXB3_MA0903.1	HOXB3	MA0903.1	C_HOXB3	132604	0.00874	183	0.00934	170	-0.00819	1.61415E-02	FALSE
HOXC10_MA0905.1	HOXC10	MA0905.1	C_HOXC10	123774	0.00738	138	0.00692	125	0.04942	2.50674E-16	FALSE
HOXC12_MA0906.1	HOXC12	MA0906.1	C_HOXC10	85189	0.00791	103	0.00774	95	0.02377	4.60140E-03	FALSE
HOXC13_MA0907.1	HOXC13	MA0907.1	C_HOXC13	132386	0.0082	161	0.00558	122	0.1893	1.42429E-68	TRUE
HOXD11_MA0908.1	HOXD11	MA0908.1	C_HOXC10	95782	0.0084	122	0.00715	95	0.11091	2.30593E-38	FALSE
Hoxa11_MA0911.1	Hoxa11	MA0911.1	C_HOXC10	77093	0.00913	113	0.00774	91	0.11838	5.46514E-38	FALSE
ISL2_MA0914.1	ISL2	MA0914.1	C_ISL2	158816	0.00896	195	0.00819	188	0.04934	8.79253E-25	FALSE
FOXK1_MA0852.2	FOXK1	MA0852.2	C_FOXN3	231299	0.01056	350	0.00887	267	0.16046	2.23258E-73	FALSE
GATA2_MA0036.3	GATA2	MA0036.3	C_Gata3	197447	0.0072	214	0.00678	192	0.03835	1.12420E-20	FALSE
HIF1A_MA1106.1	HIF1A	MA1106.1	C_ARNT::HIF1A	80335	0.01295	157	0.01647	186	-0.15088	3.68542E-57	FALSE
MYC_MA0147.3	MYC	MA0147.3	C_MYC	211030	0.01318	417	0.01614	504	-0.15663	3.75656E-76	FALSE
MYB_MA0100.3	MYB	MA0100.3	C_MYB	210626	0.01086	343	0.01054	324	0.03958	1.47625E-19	FALSE
MYCN_MA0104.4	MYCN	MA0104.4	C_MYCN	122374	0.01347	246	0.0172	300	-0.15445	8.27096E-66	FALSE
NEUROD1_MA1109.1	NEUROD1	MA1109.1	C_Neurod2	442421	0.01374	871	0.01401	889	-0.03441	4.75997E-34	FALSE
NFIC_MA0161.2	NFIC	MA0161.2	C_NFIC	294914	0.01272	539	0.01265	538	-0.02088	2.92994E-16	FALSE
NFYA_MA0060.3	NFYA	MA0060.3	C_NFYA	162566	0.0095	240	0.00942	223	0.03588	1.28260E-16	FALSE
NR2F2_MA1111.1	NR2F2	MA1111.1	C_Nr1H2	357531	0.00962	509	0.00966	512	-0.01658	1.81048E-07	FALSE
PAX5_MA0014.3	PAX5	MA0014.3	C_PAX5	289136	0.0119	519	0.01348	541	-0.0927	9.51685E-58	FALSE
PBX3_MA1114.1	PBX3	MA1114.1	C_PBX3	476612	0.0129	932	0.01435	947	-0.06318	6.65778E-55	FALSE
POU5F1_MA1115.1	POU5F1	MA1115.1	C_POU5F1	374869	0.00956	520	0.00766	415	0.15113	1.37730E-82	FALSE
RBPJ_MA1116.1	RBPJ	MA1116.1	C_RBPJ	500878	0.01314	906	0.0136	952	-0.02919	1.05092E-34	FALSE
RELB_MA1117.1	RELB	MA1117.1	C_RELB	239490	0.01523	531	0.01552	517	-0.01858	6.09932E-12	FALSE
SIX1_MA1118.1	SIX1	MA1118.1	C_SIX1	216319	0.00707	243	0.00895	269	-0.06576	7.57299E-37	FALSE
SIX2_MA1119.1	SIX2	MA1119.1	C_SIX2	269613	0.00852	359	0.00907	353	-0.0203	1.10308E-09	FALSE
SOX10_MA0442.2	SOX10	MA0442.2	C_SOX4	411157	0.00915	559	0.00922	522	0.00901	6.92762E-03	FALSE
SOX13_MA1120.1	SOX13	MA1120.1	C_SOX13	255420	0.00797	303	0.00794	292	0.01942	7.85528E-11	FALSE
TEAD2_MA1121.1	TEAD2	MA1121.1	C_TEAD2	315410	0.01039	500	0.01395	605	-0.16336	1.86117E-80	FALSE
TFDP1_MA1122.1	TFDP1	MA1122.1	C_E2F6	178335	0.01773	485	0.02205	557	-0.17373	2.53719E-77	FALSE
ZBTB7A_MA0750.2	ZBTB7A	MA0750.2	C_Ikzf3	273787	0.01606	675	0.01807	702	-0.07598	4.72012E-55	FALSE
ZEB1_MA0103.3	ZEB1	MA0103.3	C_Rbpjl	654352	0.00917	852	0.01395	1302	-0.30957	3.66690E-123	TRUE
ZNF24_MA1124.1	ZNF24	MA1124.1	C_ZNF24	341381	0.00843	435	0.00801	384	0.07191	4.17707E-48	FALSE
ZNF384_MA1125.1	ZNF384	MA1125.1	C_ZNF384	1113036	0.00657	1064	0.00642	994	0.0246	6.86412E-34	FALSE
ZNF282_MA1154.1	ZNF282	MA1154.1	C_ZNF282	268066	0.01113	428	0.01075	424	-0.00618	6.22336E-04	FALSE
ZSCAN4_MA1155.1	ZSCAN4	MA1155.1	C_ZSCAN4	369206	0.00962	532	0.00981	550	-0.0423	5.14306E-33	FALSE
FOSJUN_MA0099.3	FOS::JUN	MA0099.3	C_FOSL1::JUN	155040	0.0404	991	0.03784	799	0.14382	2.58628E-86	FALSE
FOSJUN_MA1126.1	FOS::JUN	MA1126.1	C_ATF2	104033	0.01387	224	0.01282	202	0.05801	2.74041E-28	FALSE
FOSBJUN_MA1127.1	FOSB::JUN	MA1127.1	C_ATF2	81436	0.014	166	0.01264	153	0.05651	2.93555E-20	FALSE
FOSL1JUN_MA1128.1	FOSL1::JUN	MA1128.1	C_FOSL1::JUN	171812	0.04115	1117	0.03903	884	0.1604	6.27022E-89	FALSE
FOSL1JUN_MA1129.1	FOSL1::JUN	MA1129.1	C_ATF2	54640	0.0158	127	0.0124	106	0.13655	2.30840E-45	FALSE
FOSL2JUN_MA1130.1	FOSL2::JUN	MA1130.1	C_FOSL1::JUN	155234	0.04234	1051	0.03955	831	0.15711	7.11087E-83	FALSE
FOSL2JUN_MA1131.1	FOSL2::JUN	MA1131.1	C_ATF2	97806	0.01509	223	0.01247	189	0.10799	1.47261E-52	FALSE
JUNJUNB_MA1132.1	JUN::JUNB	MA1132.1	C_FOSL1::JUN	146838	0.0381	894	0.03645	722	0.14024	2.49579E-74	FALSE
JUNJUNB_MA1133.1	JUN::JUNB	MA1133.1	C_ATF2	88320	0.01524	192	0.01464	185	0.04091	4.65467E-17	FALSE
FOSJUNB_MA1134.1	FOS::JUNB	MA1134.1	C_FOSL1::JUN	143117	0.04431	1022	0.04096	798	0.16958	3.55545E-89	TRUE
FOSBJUNB_MA1135.1	FOSB::JUNB	MA1135.1	C_FOSL1::JUN	152526	0.04116	997	0.03834	784	0.15603	1.18955E-84	FALSE
FOSBJUNB_MA1136.1	FOSB::JUNB	MA1136.1	C_ATF2	56814	0.01543	133	0.01255	109	0.13692	3.86854E-52	FALSE
FOSL1JUNB_MA1137.1	FOSL1::JUNB	MA1137.1	C_FOSL1::JUN	153623	0.04243	1035	0.0401	820	0.1595	7.91232E-89	FALSE
FOSL2JUNB_MA1138.1	FOSL2::JUNB	MA1138.1	C_FOSL1::JUN	152479	0.04139	999	0.03761	786	0.16843	7.19520E-93	TRUE
FOSL2JUNB_MA1139.1	FOSL2::JUNB	MA1139.1	C_ATF2	56279	0.01625	129	0.01264	112	0.12009	5.08591E-38	FALSE
FOSJUND_MA1141.1	FOS::JUND	MA1141.1	C_FOSL1::JUN	170926	0.04243	1154	0.04022	903	0.16674	2.59881E-90	FALSE
FOSL1JUND_MA1142.1	FOSL1::JUND	MA1142.1	C_FOSL1::JUN	164291	0.03878	1011	0.0358	803	0.16377	3.00309E-87	FALSE
FOSL1JUND_MA1143.1	FOSL1::JUND	MA1143.1	C_FOSL1::JUND	70688	0.01413	143	0.01366	132	0.02405	1.29137E-09	FALSE
FOSL2JUND_MA1144.1	FOSL2::JUND	MA1144.1	C_FOSL1::JUN	152870	0.0413	1011	0.03805	793	0.16064	2.68463E-91	FALSE
FOSL2JUND_MA1145.1	FOSL2::JUND	MA1145.1	C_ATF2	85785	0.01506	197	0.01466	173	0.04242	1.16730E-15	FALSE
NR1H4RXRA_MA1146.1	NR1H4::RXRA	MA1146.1	C_NR4A2::RXRA	164405	0.01179	286	0.01207	280	-0.00313	2.20140E-02	FALSE
NR4A2RXRA_MA1147.1	NR4A2::RXRA	MA1147.1	C_NR4A2::RXRA	179488	0.01096	307	0.01231	315	-0.04906	1.47250E-28	FALSE
PPARARXRA_MA1148.1	PPARA::RXRA	MA1148.1	C_PPARA::RXRA	340444	0.00958	476	0.01009	506	-0.04756	1.82952E-36	FALSE
RARARXRG_MA1149.1	RARA::RXRG	MA1149.1	C_RARA::RXRG	342021	0.01079	555	0.01258	624	-0.1255	1.02789E-77	FALSE
RORB_MA1150.1	RORB	MA1150.1	C_RORB	199961	0.00833	260	0.0079	236	0.03971	1.42432E-17	FALSE
RORC_MA1151.1	RORC	MA1151.1	C_RORB	190871	0.0087	243	0.00837	225	0.01917	3.17057E-09	FALSE
SOX15_MA1152.1	SOX15	MA1152.1	C_Sox17	328207	0.00762	363	0.00751	350	0.01783	2.97730E-10	FALSE
Smad4_MA1153.1	Smad4	MA1153.1	C_SMAD2	158099	0.0098	235	0.01082	249	-0.06944	6.97480E-39	FALSE
IRF3_MA1418.1	IRF3	MA1418.1	C_IRF3	374761	0.00779	474	0.00815	426	0.00852	1.33174E-01	FALSE
IRF4_MA1419.1	IRF4	MA1419.1	C_Irf1	147012	0.00816	191	0.00901	187	-0.02059	9.19717E-09	FALSE
IRF5_MA1420.1	IRF5	MA1420.1	C_IRF5	136208	0.00747	157	0.00811	161	-0.0077	1.01335E-03	FALSE
TCF7L1_MA1421.1	TCF7L1	MA1421.1	C_TCF7L1	327594	0.00821	408	0.00777	362	0.0482	3.41577E-37	FALSE
ARGFX_MA1463.1	ARGFX	MA1463.1	C_ARGFX	148566	0.00532	130	0.00523	95	0.07577	2.18960E-32	FALSE
ARNT2_MA1464.1	ARNT2	MA1464.1	C_MYC	84652	0.01327	169	0.01433	173	-0.04851	1.19932E-20	FALSE
ATF6_MA1466.1	ATF6	MA1466.1	C_CREB3L4	115923	0.01312	232	0.01417	237	-0.02687	6.92837E-10	FALSE
ATOH7_MA1468.1	ATOH7	MA1468.1	C_Atoh1	190825	0.00882	280	0.00816	238	0.06752	1.60094E-39	FALSE
BACH2_MA1101.2	BACH2	MA1101.2	C_BACH2	176116	0.02774	774	0.02519	634	0.13671	6.06574E-74	FALSE
BACH2_MA1470.1	BACH2	MA1470.1	C_BACH2	95046	0.01053	138	0.00881	119	0.10308	9.19839E-37	FALSE
BARX2_MA1471.1	BARX2	MA1471.1	C_BARX2	214125	0.00698	210	0.00642	202	0.07387	2.25705E-40	FALSE
CDX4_MA1473.1	CDX4	MA1473.1	C_HOXA10	253360	0.00714	278	0.00652	234	0.10204	8.03153E-54	FALSE
CREB3L4_MA1474.1	CREB3L4	MA1474.1	C_CREB3L4	112454	0.01428	245	0.01676	259	-0.08268	4.86738E-41	FALSE
CREB3L4_MA1475.1	CREB3L4	MA1475.1	C_CREB3L4	41575	0.01499	86	0.01343	85	-0.00308	2.65918E-01	FALSE
DMRTA2_MA1478.1	DMRTA2	MA1478.1	C_DMRTA1	177634	0.00722	180	0.00686	165	0.01086	2.11956E-04	FALSE
DMRTC2_MA1479.1	DMRTC2	MA1479.1	C_DMRTA1	214451	0.00686	209	0.00613	162	0.09318	1.34521E-45	FALSE
DPRX_MA1480.1	DPRX	MA1480.1	C_DPRX	124947	0.00812	155	0.00811	148	-0.00725	4.07209E-01	FALSE
DRGX_MA1481.1	DRGX	MA1481.1	C_EN1	84697	0.00677	96	0.00684	84	0.04571	1.23012E-13	FALSE
ETS2_MA1484.1	ETS2	MA1484.1	C_ELK1	111724	0.0171	263	0.01871	264	-0.00186	2.54286E-01	FALSE
FERD3L_MA1485.1	FERD3L	MA1485.1	C_FERD3L	229088	0.01542	527	0.01477	503	0.00762	3.29274E-02	FALSE
FOXN3_MA1489.1	FOXN3	MA1489.1	C_FOXN3	53503	0.00967	72	0.00678	54	0.23427	3.73349E-64	TRUE
HES6_MA1493.1	HES6	MA1493.1	C_HES6	159575	0.0107	247	0.01247	290	-0.12789	7.60076E-56	FALSE
HNF4A_MA1494.1	HNF4A	MA1494.1	C_HNF4A	213638	0.00954	304	0.00945	307	0.00737	9.45208E-01	FALSE
HOXA1_MA1495.1	HOXA1	MA1495.1	C_EN1	55411	0.00562	50	0.00622	49	0.00592	3.98630E-01	FALSE
HOXA4_MA1496.1	HOXA4	MA1496.1	C_HOXD4	127096	0.00825	173	0.00818	144	0.03913	8.92653E-19	FALSE
HOXA6_MA1497.1	HOXA6	MA1497.1	C_HOXB7	110617	0.00653	115	0.00613	103	0.05343	7.35238E-18	FALSE
HOXB4_MA1499.1	HOXB4	MA1499.1	C_HOXD4	106311	0.00769	140	0.00758	103	0.04615	1.44742E-23	FALSE
HOXB6_MA1500.1	HOXB6	MA1500.1	C_HOXB6	187157	0.00684	187	0.00645	168	0.04662	9.60026E-19	FALSE
HOXB7_MA1501.1	HOXB7	MA1501.1	C_HOXB7	104775	0.00707	119	0.00637	100	0.06845	1.48987E-25	FALSE
HOXB8_MA1502.1	HOXB8	MA1502.1	C_HOXB8	116118	0.00766	133	0.00739	128	0.08314	1.31590E-33	FALSE
HOXB9_MA1503.1	HOXB9	MA1503.1	C_HOXC10	102411	0.00798	121	0.00726	105	0.0859	1.37225E-29	FALSE
HOXC4_MA1504.1	HOXC4	MA1504.1	C_HOXD4	159686	0.00916	232	0.00891	195	0.05319	1.99727E-24	FALSE
HOXC8_MA1505.1	HOXC8	MA1505.1	C_HOXB6	90265	0.00602	85	0.00556	72	0.07207	7.63827E-24	FALSE
HOXD10_MA1506.1	HOXD10	MA1506.1	C_HOXC10	93223	0.00891	118	0.00848	108	0.06376	2.07043E-26	FALSE
HOXD4_MA1507.1	HOXD4	MA1507.1	C_HOXD4	133500	0.00723	163	0.00723	127	0.03747	1.52961E-15	FALSE
IKZF1_MA1508.1	IKZF1	MA1508.1	C_IKZF1	623468	0.01136	1052	0.01124	1004	0.01105	1.03351E-09	FALSE
IRF6_MA1509.1	IRF6	MA1509.1	C_IRF6	58354	0.00838	80	0.01084	71	-0.04295	2.86887E-09	FALSE
KLF11_MA1512.1	KLF11	MA1512.1	C_KLF9	557269	0.01268	1025	0.01766	1326	-0.22495	5.94692E-112	TRUE
KLF15_MA1513.1	KLF15	MA1513.1	C_KLF15	505676	0.01628	1267	0.02269	1555	-0.21629	3.56387E-114	TRUE
KLF17_MA1514.1	KLF17	MA1514.1	C_KLF17	623892	0.01228	1148	0.015	1388	-0.17228	2.88863E-99	FALSE
KLF2_MA1515.1	KLF2	MA1515.1	C_KLF9	636579	0.01193	1128	0.01663	1436	-0.20115	4.72495E-116	TRUE
KLF3_MA1516.1	KLF3	MA1516.1	C_KLF3	486713	0.01193	839	0.0166	1072	-0.21139	1.70802E-109	TRUE
KLF6_MA1517.1	KLF6	MA1517.1	C_KLF9	488407	0.01127	793	0.01641	1040	-0.22579	5.34561E-107	TRUE
LHX5_MA1519.1	LHX5	MA1519.1	C_LHX5	154847	0.00546	137	0.00529	105	0.08266	5.28141E-33	FALSE
MAF_MA1520.1	MAF	MA1520.1	C_MAFA	145397	0.0166	364	0.01487	312	0.0716	1.08806E-41	FALSE
MAFA_MA1521.1	MAFA	MA1521.1	C_MAFA	158654	0.01728	410	0.01685	381	0.01985	6.99929E-11	FALSE
MAZ_MA1522.1	MAZ	MA1522.1	C_PATZ1	822291	0.01421	1727	0.01811	2044	-0.16333	1.11841E-109	TRUE
MSANTD3_MA1523.1	MSANTD3	MA1523.1	C_MSANTD3	270150	0.0122	495	0.01336	516	-0.06463	9.61603E-41	FALSE
NFIC_MA1527.1	NFIC	MA1527.1	C_NFIB	325544	0.01518	707	0.0159	700	-0.02812	2.68818E-18	FALSE
NFIX_MA1528.1	NFIX	MA1528.1	C_NFIB	376806	0.01524	819	0.01645	873	-0.06663	2.31675E-56	FALSE
NHLH2_MA1529.1	NHLH2	MA1529.1	C_NHLH2	333622	0.0154	753	0.01834	849	-0.1446	4.45091E-88	FALSE
NKX6-3_MA1530.1	NKX6-3	MA1530.1	C_NKX6-3	189367	0.00705	204	0.00759	190	0.00304	1.40734E-02	FALSE
NR1D1_MA1531.1	NR1D1	MA1531.1	C_NR1D1	437825	0.00993	656	0.01066	662	-0.04216	6.71019E-37	FALSE
NR1I2_MA1533.1	NR1I2	MA1533.1	C_NR1I2	196841	0.01163	328	0.01287	382	-0.11446	8.38399E-63	FALSE
NR1I3_MA1534.1	NR1I3	MA1534.1	C_NR1I3	199800	0.00834	231	0.00725	201	0.04861	5.63553E-30	FALSE
NR2C1_MA1535.1	NR2C1	MA1535.1	C_Nr1H2	511398	0.01019	751	0.01078	800	-0.05713	2.93390E-50	FALSE
NR2C2_MA1536.1	NR2C2	MA1536.1	C_Nr1H2	490352	0.0099	711	0.0105	735	-0.04552	6.12113E-41	FALSE
NR2F1_MA1537.1	NR2F1	MA1537.1	C_NR2C2	310925	0.01004	448	0.01083	525	-0.05775	5.09771E-39	FALSE
NR2F1_MA1538.1	NR2F1	MA1538.1	C_NR4A2::RXRA	160548	0.01117	272	0.01283	304	-0.0953	2.37341E-50	FALSE
NR2F6_MA1539.1	NR2F6	MA1539.1	C_NR4A2::RXRA	156542	0.01043	262	0.012	281	-0.08168	2.40695E-50	FALSE
NR6A1_MA1541.1	NR6A1	MA1541.1	C_NR6A1	351361	0.0088	467	0.0091	470	-0.04887	3.10897E-40	FALSE
OSR1_MA1542.1	OSR1	MA1542.1	C_OSR1	172622	0.0105	283	0.01005	245	0.06279	3.57952E-35	FALSE
OVOL1_MA1544.1	OVOL1	MA1544.1	C_OVOL2	22229	0.00707	27	0.00896	29	-0.09974	4.70196E-16	FALSE
OVOL2_MA1545.1	OVOL2	MA1545.1	C_OVOL2	20396	0.0082	25	0.00888	26	-0.00328	3.22238E-03	FALSE
PAX3_MA1546.1	PAX3	MA1546.1	C_PAX3	68137	0.00921	103	0.00921	89	-0.01543	1.57907E-03	FALSE
PLAGL2_MA1548.1	PLAGL2	MA1548.1	C_Plagl1	276002	0.01216	489	0.01841	661	-0.27455	3.54416E-111	TRUE
POU6F1_MA1549.1	POU6F1	MA1549.1	C_POU6F2	184513	0.00896	257	0.00867	234	0.03626	2.36888E-19	FALSE
PPARD_MA1550.1	PPARD	MA1550.1	C_NR2C2	278180	0.00928	372	0.00929	399	0.00437	1.72483E-03	FALSE
RARB_MA1552.1	RARB	MA1552.1	C_RXRG	174387	0.00994	265	0.0119	284	-0.09697	3.96571E-51	FALSE
RARG_MA1553.1	RARG	MA1553.1	C_RXRG	173278	0.01022	260	0.01108	267	-0.03891	2.43565E-17	FALSE
RFX7_MA1554.1	RFX7	MA1554.1	C_RFX7	123288	0.01083	207	0.01022	190	0.02834	7.47021E-09	FALSE
RXRB_MA1555.1	RXRB	MA1555.1	C_RXRG	190228	0.01022	306	0.01134	313	-0.04769	4.82958E-22	FALSE
RXRG_MA1556.1	RXRG	MA1556.1	C_RXRG	220280	0.01065	361	0.01233	387	-0.10155	9.17498E-59	FALSE
SMAD5_MA1557.1	SMAD5	MA1557.1	C_SMAD5	61839	0.01016	95	0.01119	96	-0.04565	1.02594E-11	FALSE
SNAI1_MA1558.1	SNAI1	MA1558.1	C_Rbpjl	599956	0.00822	682	0.01173	981	-0.26353	1.23518E-109	TRUE
SNAI3_MA1559.1	SNAI3	MA1559.1	C_Rbpjl	588043	0.00833	669	0.0116	958	-0.24861	7.56244E-111	TRUE
SOHLH2_MA1560.1	SOHLH2	MA1560.1	C_MYC	75397	0.01345	149	0.01547	179	-0.09988	8.30377E-38	FALSE
SOX12_MA1561.1	SOX12	MA1561.1	C_SOX12	106699	0.00817	140	0.00886	121	-0.00015	9.91279E-01	FALSE
SOX14_MA1562.1	SOX14	MA1562.1	C_SOX14	130705	0.00798	159	0.00854	163	-0.04915	1.95978E-20	FALSE
SP9_MA1564.1	SP9	MA1564.1	C_KLF9	669659	0.01263	1240	0.01663	1513	-0.18012	2.28470E-104	FALSE
TBX18_MA1565.1	TBX18	MA1565.1	C_TBX18	499889	0.0094	699	0.01153	808	-0.14837	2.00729E-84	FALSE
TCF21_MA1568.1	TCF21	MA1568.1	C_TCF21	129509	0.00885	199	0.00923	171	0.01882	5.99319E-06	FALSE
TFAP2E_MA1569.1	TFAP2E	MA1569.1	C_TFAP2A	250223	0.01725	615	0.02182	780	-0.1991	2.77064E-91	TRUE
TFAP4_MA1570.1	TFAP4	MA1570.1	C_TFAP4	135678	0.00938	185	0.00864	158	0.08987	1.71944E-37	FALSE
TGIF2LX_MA1571.1	TGIF2LX	MA1571.1	C_PKNOX2	130456	0.01254	230	0.01346	265	-0.0742	4.57054E-41	FALSE
TGIF2LY_MA1572.1	TGIF2LY	MA1572.1	C_PKNOX2	128028	0.01263	228	0.01352	259	-0.08319	1.87027E-40	FALSE
THRB_MA1574.1	THRB	MA1574.1	C_NR2C2	373307	0.00949	503	0.01058	594	-0.08622	4.65563E-60	FALSE
THRB_MA1575.1	THRB	MA1575.1	C_THRB	174196	0.01305	354	0.01506	350	-0.09003	4.69542E-48	FALSE
THRB_MA1576.1	THRB	MA1576.1	C_THRB	350452	0.01129	586	0.01219	605	-0.07147	3.20744E-51	FALSE
TLX2_MA1577.1	TLX2	MA1577.1	C_EN1	114072	0.00633	121	0.00606	96	0.07618	2.41858E-27	FALSE
VEZF1_MA1578.1	VEZF1	MA1578.1	C_VEZF1	292720	0.01077	428	0.01346	564	-0.19906	2.66284E-95	TRUE
ZBTB26_MA1579.1	ZBTB26	MA1579.1	C_ZBTB26	440965	0.01067	701	0.01109	678	-0.01669	2.88133E-15	FALSE
ZBTB32_MA1580.1	ZBTB32	MA1580.1	C_ZBTB32	230755	0.00794	262	0.00698	229	0.06465	2.58045E-38	FALSE
ZBTB6_MA1581.1	ZBTB6	MA1581.1	C_ZBTB6	746848	0.0109	1201	0.01231	1338	-0.10334	2.27020E-80	FALSE
ZFP57_MA1583.1	ZFP57	MA1583.1	C_ZFP57	63317	0.01782	181	0.02241	208	-0.17605	5.51443E-60	FALSE
ZIC5_MA1584.1	ZIC5	MA1584.1	C_ZIC5	353761	0.01486	781	0.01881	969	-0.18669	1.23619E-96	FALSE
ZKSCAN1_MA1585.1	ZKSCAN1	MA1585.1	C_ZKSCAN1	175819	0.00898	240	0.00954	232	-0.00484	2.69810E-01	FALSE
ZNF135_MA1587.1	ZNF135	MA1587.1	C_ZNF460	1874071	0.00887	2446	0.0095	2498	-0.05469	4.00595E-68	FALSE
ZNF136_MA1588.1	ZNF136	MA1588.1	C_ZNF136	260208	0.0092	324	0.00848	336	0.01228	5.01394E-06	FALSE
ZNF140_MA1589.1	ZNF140	MA1589.1	C_ZNF140	435774	0.00909	590	0.01013	621	-0.05571	4.58553E-47	FALSE
ZNF274_MA1592.1	ZNF274	MA1592.1	C_ZNF274	242565	0.00998	348	0.01126	413	-0.12878	6.10094E-68	FALSE
ZNF317_MA1593.1	ZNF317	MA1593.1	C_ZNF317	374706	0.01157	633	0.01137	580	0.03977	4.16272E-36	FALSE
ZNF382_MA1594.1	ZNF382	MA1594.1	C_ZNF382	250198	0.01034	395	0.01045	366	-0.00207	2.97873E-01	FALSE
ZNF460_MA1596.1	ZNF460	MA1596.1	C_ZNF460	2028730	0.01093	3341	0.01253	3612	-0.10341	1.53407E-105	FALSE
ZNF528_MA1597.1	ZNF528	MA1597.1	C_ZNF528	405561	0.01253	738	0.01393	764	-0.0581	9.76875E-43	FALSE
ZNF682_MA1599.1	ZNF682	MA1599.1	C_ZNF682	483593	0.0143	981	0.01876	1223	-0.19197	4.56291E-105	FALSE
ZNF684_MA1600.1	ZNF684	MA1600.1	C_ZNF684	382682	0.01228	641	0.01375	744	-0.10672	8.56916E-69	FALSE
ZSCAN29_MA1602.1	ZSCAN29	MA1602.1	C_ZSCAN29	91642	0.01015	128	0.0132	143	-0.15219	5.43658E-56	FALSE
Dmrt1_MA1603.1	Dmrt1	MA1603.1	C_Dmrt1	219202	0.00707	233	0.00687	213	0.05482	1.53090E-30	FALSE
Ebf2_MA1604.1	Ebf2	MA1604.1	C_EBF1	431801	0.0125	793	0.01508	920	-0.14432	2.73175E-90	FALSE
Foxf1_MA1606.1	Foxf1	MA1606.1	C_FOXN3	286397	0.0093	372	0.00716	266	0.19294	8.48480E-84	TRUE
Foxl2_MA1607.1	Foxl2	MA1607.1	C_FOXN3	325538	0.00841	414	0.00673	291	0.17596	1.15283E-84	TRUE
Isl1_MA1608.1	Isl1	MA1608.1	C_Isl1	151284	0.00956	209	0.00909	185	0.07851	1.79610E-39	FALSE
Plagl1_MA1615.1	Plagl1	MA1615.1	C_Plagl1	699816	0.01338	1345	0.01759	1719	-0.20812	2.48839E-120	TRUE
Prdm15_MA1616.1	Prdm15	MA1616.1	C_Prdm15	399396	0.00995	606	0.01092	617	-0.03878	9.60560E-35	FALSE
Ptf1a_MA1618.1	Ptf1a	MA1618.1	C_Neurod2	350583	0.01348	703	0.01189	619	0.07471	2.69165E-58	FALSE
Ptf1A_MA1619.1	Ptf1A	MA1619.1	C_ASCL1	290507	0.01813	784	0.01736	687	0.0259	1.77427E-21	FALSE
Ptf1A_MA1620.1	Ptf1A	MA1620.1	C_Rbpjl	626195	0.00909	794	0.01213	1096	-0.23813	3.79401E-120	TRUE
Rbpjl_MA1621.1	Rbpjl	MA1621.1	C_Rbpjl	687710	0.00913	866	0.01235	1236	-0.25016	1.84519E-118	TRUE
Stat2_MA1623.1	Stat2	MA1623.1	C_Stat2	972687	0.00754	1101	0.00716	985	0.05302	3.08770E-55	FALSE
Stat5a_MA1624.1	Stat5a	MA1624.1	C_Stat5a	340250	0.00991	485	0.00993	460	0.02324	1.23048E-13	FALSE
Stat5b_MA1625.1	Stat5b	MA1625.1	C_Stat5b	384703	0.01022	576	0.01139	592	-0.04032	8.02961E-34	FALSE
Wt1_MA1627.1	Wt1	MA1627.1	C_Wt1	857261	0.01392	1708	0.0173	2101	-0.175	4.36137E-111	TRUE
Zic1Zic2_MA1628.1	Zic1::Zic2	MA1628.1	C_Zic2	447681	0.01544	1047	0.01846	1130	-0.11014	8.88246E-78	FALSE
Zic2_MA1629.1	Zic2	MA1629.1	C_Zic2	685695	0.01451	1505	0.01734	1601	-0.10993	2.87128E-92	FALSE
ASCL1_MA1100.2	ASCL1	MA1100.2	C_ASCL1	356901	0.01521	780	0.01659	822	-0.06824	1.07306E-51	FALSE
ATF3_MA0605.2	ATF3	MA0605.2	C_ATF2	55270	0.017	137	0.01377	114	0.15428	2.12533E-47	FALSE
BATFJUN_MA0462.2	BATF::JUN	MA0462.2	C_FOSL1::JUN	202536	0.03533	1143	0.0324	897	0.16053	9.56718E-93	FALSE
BCL6_MA0463.2	BCL6	MA0463.2	C_BCL6	192610	0.01	292	0.01065	285	-0.01576	5.75358E-11	FALSE
E2F2_MA0864.2	E2F2	MA0864.2	C_E2F2	60765	0.00919	86	0.01183	102	-0.13956	2.07873E-41	FALSE
E2F3_MA0469.3	E2F3	MA0469.3	C_E2F3	29263	0.00659	32	0.00622	27	0.06837	4.49640E-13	FALSE
E2F4_MA0470.2	E2F4	MA0470.2	C_E2F2	60028	0.00819	80	0.01017	96	-0.12645	1.85453E-43	FALSE
EMX1_MA0612.2	EMX1	MA0612.2	C_EN1	55411	0.00562	50	0.00622	49	0.00592	3.98630E-01	FALSE
GATA5_MA0766.2	GATA5	MA0766.2	C_Gata3	155657	0.00765	178	0.00803	191	-0.03069	1.80561E-10	FALSE
GFI1_MA0038.2	GFI1	MA0038.2	C_GFI1	308018	0.01031	493	0.00944	421	0.07266	1.51775E-45	FALSE
GSX2_MA0893.2	GSX2	MA0893.2	C_EN1	100471	0.00914	146	0.00905	126	0.04809	1.15793E-18	FALSE
HES1_MA1099.2	HES1	MA1099.2	C_MYC	104015	0.01593	257	0.01761	266	-0.06214	1.24199E-28	FALSE
HES2_MA0616.2	HES2	MA0616.2	C_MYC	122883	0.01402	263	0.0154	265	-0.045	2.20308E-23	FALSE
HOXA2_MA0900.2	HOXA2	MA0900.2	C_EN1	81877	0.00714	99	0.00724	83	0.05285	1.31531E-20	FALSE
HOXA5_MA0158.2	HOXA5	MA0158.2	C_HOXA5	97972	0.00801	116	0.00766	120	0.04963	6.04345E-16	FALSE
HOXA9_MA0594.2	HOXA9	MA0594.2	C_HOXA9	15897	0.01077	31	0.01196	28	0.03757	3.82938E-04	FALSE
HOXB2_MA0902.2	HOXB2	MA0902.2	C_EN1	98889	0.00648	108	0.00593	86	0.09861	3.47480E-36	FALSE
HOXB5_MA0904.2	HOXB5	MA0904.2	C_EN1	55411	0.00562	50	0.00622	49	0.00592	3.98630E-01	FALSE
HOXC9_MA0485.2	HOXC9	MA0485.2	C_HOXC10	101470	0.0081	118	0.00754	107	0.05679	3.94853E-24	FALSE
HOXD3_MA0912.2	HOXD3	MA0912.2	C_EN1	90127	0.00725	111	0.0071	95	0.04508	3.58748E-11	FALSE
HOXD8_MA0910.2	HOXD8	MA0910.2	C_HOXB8	148051	0.00776	169	0.00775	164	0.05369	2.53029E-23	FALSE
HOXD9_MA0913.2	HOXD9	MA0913.2	C_HOXA10	256710	0.00669	274	0.00626	227	0.09808	2.63407E-54	FALSE
JUNB_MA1140.2	JUNB	MA1140.2	C_ATF2	58686	0.01582	136	0.0152	122	0.04712	2.43478E-11	FALSE
LHX9_MA0701.2	LHX9	MA0701.2	C_PRRX2	140394	0.00705	151	0.00655	111	0.12685	4.28239E-50	FALSE
LMX1A_MA0702.2	LMX1A	MA0702.2	C_LHX5	135726	0.00511	110	0.0051	84	0.06071	5.18768E-22	FALSE
LMX1B_MA0703.2	LMX1B	MA0703.2	C_LHX5	198766	0.00495	156	0.00496	120	0.06955	1.96547E-31	FALSE
NEUROG1_MA0623.2	NEUROG1	MA0623.2	C_Atoh1	113007	0.00776	144	0.00769	120	0.0424	4.68516E-16	FALSE
NRL_MA0842.2	NRL	MA0842.2	C_MAFF	215626	0.01057	337	0.00954	281	0.07041	1.76705E-45	FALSE
PITX1_MA0682.2	PITX1	MA0682.2	C_OTX2	534883	0.0078	635	0.00735	543	0.04499	4.84205E-38	FALSE
PRRX2_MA0075.3	PRRX2	MA0075.3	C_PRRX2	122922	0.00618	126	0.00607	96	0.08186	1.36476E-27	FALSE
SOX4_MA0867.2	SOX4	MA0867.2	C_SOX4	367045	0.00925	482	0.00937	475	0.00212	1.19627E-01	FALSE
SOX8_MA0868.2	SOX8	MA0868.2	C_Sox17	221749	0.00706	233	0.00715	234	0.0083	3.99034E-03	FALSE
SP3_MA0746.2	SP3	MA0746.2	C_KLF9	671741	0.01236	1235	0.01703	1535	-0.19921	1.97778E-107	TRUE
TCFL5_MA0632.2	TCFL5	MA0632.2	C_TCFL5	84498	0.01753	233	0.01896	236	-0.05576	2.87806E-25	FALSE
TFEC_MA0871.2	TFEC	MA0871.2	C_MYC	179880	0.01343	345	0.01301	341	0.03113	7.54084E-13	FALSE
ZNF740_MA0753.2	ZNF740	MA0753.2	C_ZNF740	635009	0.01263	1167	0.01624	1458	-0.1945	5.24958E-108	TRUE
Nkx3-2_MA0122.3	Nkx3-2	MA0122.3	C_ISL2	221248	0.00772	261	0.00681	223	0.0623	9.93154E-33	FALSE
DMRTA1_MA1707.1	DMRTA1	MA1707.1	C_DMRTA1	207737	0.0068	212	0.00624	178	0.03985	1.41804E-20	FALSE
ETV7_MA1708.1	ETV7	MA1708.1	C_Spi1	235148	0.01443	477	0.01411	486	-0.00096	6.71992E-01	FALSE
ZIM3_MA1709.1	ZIM3	MA1709.1	C_ZIM3	593008	0.00816	702	0.0076	637	0.06046	8.76018E-55	FALSE
ZNF257_MA1710.1	ZNF257	MA1710.1	C_ZNF257	1179373	0.01081	1893	0.01204	2054	-0.08843	1.77491E-89	FALSE
ZNF343_MA1711.1	ZNF343	MA1711.1	C_ZNF343	264628	0.01447	554	0.01635	646	-0.10165	1.09965E-64	FALSE
ZNF454_MA1712.1	ZNF454	MA1712.1	C_ZNF454	595767	0.01585	1382	0.02189	1764	-0.24534	9.91627E-123	TRUE
ZNF610_MA1713.1	ZNF610	MA1713.1	C_ZNF610	425552	0.01781	1166	0.0233	1413	-0.20206	1.27830E-106	TRUE
ZNF675_MA1714.1	ZNF675	MA1714.1	C_ZNF675	418247	0.00988	614	0.01036	640	-0.04447	3.02836E-39	FALSE
ZNF707_MA1715.1	ZNF707	MA1715.1	C_ZNF707	504829	0.01168	884	0.0133	975	-0.1065	1.10287E-81	FALSE
ZNF76_MA1716.1	ZNF76	MA1716.1	C_ZNF76	432725	0.01212	768	0.01383	822	-0.09811	2.37458E-72	FALSE
ZNF784_MA1717.1	ZNF784	MA1717.1	C_ZNF784	117931	0.00865	157	0.01107	171	-0.10958	7.03790E-48	FALSE
ZNF8_MA1718.1	ZNF8	MA1718.1	C_ZNF8	266811	0.00613	259	0.00571	205	0.0712	6.77163E-35	FALSE
ZNF816_MA1719.1	ZNF816	MA1719.1	C_ZNF816	542692	0.01257	981	0.01484	1176	-0.15772	1.56355E-93	FALSE
ZNF85_MA1720.1	ZNF85	MA1720.1	C_ZNF85	521397	0.00933	714	0.00879	679	0.00873	7.44110E-05	FALSE
ZNF93_MA1721.1	ZNF93	MA1721.1	C_ZNF93	403821	0.01755	1096	0.02124	1221	-0.12256	1.41638E-84	FALSE
ZSCAN31_MA1722.1	ZSCAN31	MA1722.1	C_ZSCAN31	215620	0.01197	363	0.01223	370	-0.0285	6.70592E-12	FALSE
PRDM9_MA1723.1	PRDM9	MA1723.1	C_PRDM9	1662173	0.01091	2670	0.01287	3077	-0.12171	6.41668E-107	FALSE
Rfx6_MA1724.1	Rfx6	MA1724.1	C_Rfx6	270727	0.01182	469	0.0124	470	-0.00481	8.30328E-01	FALSE
ASCL1_MA1631.1	ASCL1	MA1631.1	C_ASCL1	736168	0.01187	1265	0.01543	1604	-0.19367	9.85399E-118	TRUE
ATF2_MA1632.1	ATF2	MA1632.1	C_ATF2	285820	0.01212	505	0.0109	448	0.05309	2.60113E-37	FALSE
BATF_MA1634.1	BATF	MA1634.1	C_FOSL1::JUN	197075	0.03573	1122	0.03293	886	0.15559	2.71650E-87	FALSE
BHLHE22_MA1635.1	BHLHE22	MA1635.1	C_ASCL1	307534	0.01843	820	0.01723	735	0.03243	6.75419E-21	FALSE
CEBPG_MA1636.1	CEBPG	MA1636.1	C_CEBPG	276863	0.01317	548	0.01035	445	0.14636	4.10605E-73	FALSE
EBF3_MA1637.1	EBF3	MA1637.1	C_EBF1	415322	0.01268	771	0.01558	902	-0.15863	3.15970E-91	FALSE
HAND2_MA1638.1	HAND2	MA1638.1	C_Neurod2	362197	0.0126	673	0.01187	632	0.02948	1.60099E-24	FALSE
MEIS1_MA1639.1	MEIS1	MA1639.1	C_MEIS2	209018	0.00823	254	0.00729	202	0.11435	2.53206E-58	FALSE
MEIS2_MA1640.1	MEIS2	MA1640.1	C_MEIS2	221235	0.00779	250	0.00757	216	0.07938	1.43975E-45	FALSE
MYF5_MA1641.1	MYF5	MA1641.1	C_ASCL1	277805	0.01826	746	0.01708	649	0.04236	4.01862E-32	FALSE
NEUROG2_MA1642.1	NEUROG2	MA1642.1	C_Neurod2	362250	0.01274	662	0.01169	627	0.02712	1.35736E-23	FALSE
NFIB_MA1643.1	NFIB	MA1643.1	C_NFIB	584656	0.01366	1178	0.01518	1255	-0.08383	1.10431E-69	FALSE
NFYC_MA1644.1	NFYC	MA1644.1	C_NFYA	182518	0.00981	272	0.00919	253	0.03194	5.17899E-14	FALSE
NKX2-2_MA1645.1	NKX2-2	MA1645.1	C_NKX2-2	317487	0.01151	558	0.01188	542	-0.02171	9.65383E-10	FALSE
OSR2_MA1646.1	OSR2	MA1646.1	C_OSR2	420727	0.01218	779	0.01266	754	-0.01161	3.46382E-13	FALSE
TCF12_MA1648.1	TCF12	MA1648.1	C_ASCL1	554283	0.01215	1007	0.0165	1245	-0.20887	1.26035E-111	TRUE
ZBTB12_MA1649.1	ZBTB12	MA1649.1	C_ZBTB12	265044	0.01026	421	0.01151	406	-0.03126	2.65064E-21	FALSE
ZBTB14_MA1650.1	ZBTB14	MA1650.1	C_ZBTB14	234297	0.01768	635	0.02409	768	-0.203	4.19373E-98	TRUE
ZFP42_MA1651.1	ZFP42	MA1651.1	C_ZFP42	320149	0.01129	533	0.01147	515	-0.00495	8.53199E-06	FALSE
ZKSCAN5_MA1652.1	ZKSCAN5	MA1652.1	C_ZKSCAN5	719605	0.0115	1220	0.01318	1340	-0.06806	2.74467E-68	FALSE
ZNF148_MA1653.1	ZNF148	MA1653.1	C_PATZ1	1043331	0.01414	2203	0.01774	2604	-0.16131	1.77200E-113	TRUE
ZNF16_MA1654.1	ZNF16	MA1654.1	C_ZNF16	508549	0.01183	875	0.01373	995	-0.1076	3.71183E-79	FALSE
ZNF341_MA1655.1	ZNF341	MA1655.1	C_ZNF341	324501	0.01441	691	0.01478	641	-0.00372	1.41359E-01	FALSE
ZNF449_MA1656.1	ZNF449	MA1656.1	C_ZNF449	543320	0.01248	958	0.01556	1091	-0.12551	8.51416E-85	FALSE
ZNF652_MA1657.1	ZNF652	MA1657.1	C_ZNF652	223098	0.00742	253	0.00699	219	0.08863	1.12832E-47	FALSE
FOXA3_MA1683.1	FOXA3	MA1683.1	C_FOXN3	230501	0.00977	334	0.00824	247	0.15854	5.75762E-68	FALSE
ZNF189_MA1725.1	ZNF189	MA1725.1	C_ZNF189	449853	0.01154	759	0.01244	805	-0.07022	1.58534E-55	FALSE
ZNF331_MA1726.1	ZNF331	MA1726.1	C_ZNF331	453123	0.01372	944	0.01762	1105	-0.15713	1.41596E-95	FALSE
ZNF417_MA1727.1	ZNF417	MA1727.1	C_ZNF417	239265	0.01246	441	0.01513	520	-0.14101	8.89516E-71	FALSE
ZNF549_MA1728.1	ZNF549	MA1728.1	C_ZNF549	638524	0.01525	1387	0.01655	1475	-0.07171	9.37398E-68	FALSE
ZNF680_MA1729.1	ZNF680	MA1729.1	C_ZNF680	451239	0.00843	567	0.00839	518	0.02396	4.78825E-18	FALSE
ZNF708_MA1730.1	ZNF708	MA1730.1	C_ZNF708	487220	0.01352	998	0.01583	1070	-0.10932	2.32218E-78	FALSE
ZNF768_MA1731.1	ZNF768	MA1731.1	C_ZNF768	621036	0.01257	1151	0.01451	1281	-0.10209	6.57317E-77	FALSE
ATF4_MA0833.2	ATF4	MA0833.2	C_CEBPG	242348	0.01332	464	0.01065	395	0.12244	1.95159E-63	FALSE
BATF3_MA0835.2	BATF3	MA0835.2	C_FOSL1::JUN	224575	0.0327	1177	0.03021	928	0.14907	6.41865E-85	FALSE
CDX2_MA0465.2	CDX2	MA0465.2	C_HOXA10	342545	0.0063	348	0.00632	284	0.07118	9.27092E-47	FALSE
CEBPA_MA0102.4	CEBPA	MA0102.4	C_CEBPA	230203	0.01326	464	0.0095	350	0.21511	3.81629E-86	TRUE
CEBPD_MA0836.2	CEBPD	MA0836.2	C_CEBPA	208138	0.01534	483	0.01136	365	0.20789	9.08825E-86	TRUE
CREB1_MA0018.4	CREB1	MA0018.4	C_ATF2	326009	0.01163	568	0.01055	524	0.04105	1.21142E-31	FALSE
CTCFL_MA1102.2	CTCFL	MA1102.2	C_CTCFL	555137	0.01423	1178	0.01953	1517	-0.223	6.01622E-118	TRUE
E2F6_MA0471.2	E2F6	MA0471.2	C_E2F6	662917	0.01339	1331	0.01662	1545	-0.1419	6.69648E-97	FALSE
EBF1_MA0154.4	EBF1	MA0154.4	C_EBF1	454479	0.01313	875	0.01643	1064	-0.16611	2.83919E-96	FALSE
EGR1_MA0162.4	EGR1	MA0162.4	C_EGR1	541727	0.01385	1129	0.01959	1396	-0.21126	4.50625E-109	TRUE
EHF_MA0598.3	EHF	MA0598.3	C_Ikzf3	490657	0.01341	990	0.0129	939	0.02768	4.36540E-28	FALSE
ELF1_MA0473.3	ELF1	MA0473.3	C_Ikzf3	543742	0.0137	1122	0.014	1117	-0.01028	9.04120E-08	FALSE
ELF3_MA0640.2	ELF3	MA0640.2	C_Ikzf3	600716	0.01327	1209	0.01392	1210	-0.01509	2.32641E-17	FALSE
ESRRA_MA0592.3	ESRRA	MA0592.3	C_NR5A1	335471	0.01034	501	0.01087	534	-0.06609	3.23464E-50	FALSE
ETV1_MA0761.2	ETV1	MA0761.2	C_Ikzf3	525181	0.01401	1124	0.01369	1080	0.00801	1.06992E-12	FALSE
FOSL1_MA0477.2	FOSL1	MA0477.2	C_FOSL1::JUN	166537	0.04114	1097	0.03848	869	0.16317	2.15420E-87	FALSE
FOXA1_MA0148.4	FOXA1	MA0148.4	C_FOXN3	298409	0.00919	406	0.00798	304	0.14944	4.29162E-78	FALSE
FOXA2_MA0047.3	FOXA2	MA0047.3	C_FOXN3	270595	0.00938	387	0.00779	281	0.16681	1.40305E-77	TRUE
FOXK2_MA1103.2	FOXK2	MA1103.2	C_FOXN3	225361	0.00991	323	0.0079	232	0.19659	9.97809E-82	TRUE
FOXP1_MA0481.3	FOXP1	MA0481.3	C_FOXN3	264960	0.00951	370	0.00747	257	0.19175	6.38280E-81	TRUE
GABPA_MA0062.3	GABPA	MA0062.3	C_Ikzf3	551242	0.01358	1124	0.0134	1088	0.00179	7.36434E-01	FALSE
GATA1_MA0035.4	GATA1	MA0035.4	C_GATA1	166199	0.00701	192	0.00629	154	0.07085	1.56184E-35	FALSE
GATA4_MA0482.2	GATA4	MA0482.2	C_Gata3	243051	0.00783	288	0.00708	252	0.0579	9.75458E-33	FALSE
GATA6_MA1104.2	GATA6	MA1104.2	C_Gata3	228044	0.00673	228	0.00583	185	0.07051	3.54251E-42	FALSE
GRHL2_MA1105.2	GRHL2	MA1105.2	C_GRHL2	243396	0.00843	311	0.00926	322	-0.05949	1.76928E-38	FALSE
HLF_MA0043.3	HLF	MA0043.3	C_NFIL3	156027	0.01095	273	0.00816	212	0.19483	4.71625E-69	TRUE
HNF4A_MA0114.4	HNF4A	MA0114.4	C_HNF4G	304486	0.00949	453	0.00924	435	0.00415	3.20983E-04	FALSE
HNF4G_MA0484.2	HNF4G	MA0484.2	C_HNF4G	316695	0.00973	476	0.0097	479	-0.01105	7.42942E-09	FALSE
HOXB13_MA0901.2	HOXB13	MA0901.2	C_HOXB13	435613	0.00574	375	0.00573	321	0.04635	3.36830E-35	FALSE
JUNB_MA0490.2	JUNB	MA0490.2	C_FOSL1::JUN	174881	0.03795	1060	0.03504	835	0.1688	4.10944E-87	TRUE
JUND_MA0491.2	JUND	MA0491.2	C_FOSL1::JUN	162766	0.03991	1038	0.03695	822	0.16641	1.20310E-85	FALSE
KLF4_MA0039.4	KLF4	MA0039.4	C_KLF4	1041027	0.01195	1807	0.01586	2275	-0.19905	2.96711E-115	TRUE
KLF9_MA1107.2	KLF9	MA1107.2	C_KLF9	901403	0.01227	1647	0.0158	1996	-0.17511	4.21934E-118	TRUE
LHX2_MA0700.2	LHX2	MA0700.2	C_DLX6	159550	0.00754	175	0.00626	134	0.17123	1.04950E-63	TRUE
MAFF_MA0495.3	MAFF	MA0495.3	C_MAFF	326832	0.0096	496	0.00865	396	0.08289	4.65878E-52	FALSE
MAFK_MA0496.3	MAFK	MA0496.3	C_MAFK	558168	0.01501	1309	0.01498	1156	0.0483	1.87173E-56	FALSE
MEF2A_MA0052.4	MEF2A	MA0052.4	C_MEF2A	756946	0.00648	741	0.00634	635	0.04538	1.48298E-47	FALSE
MITF_MA0620.3	MITF	MA0620.3	C_BHLHE41	103923	0.01572	228	0.01382	208	0.08611	1.47854E-39	FALSE
MXI1_MA1108.2	MXI1	MA1108.2	C_MXI1	384155	0.01153	684	0.01168	649	-0.01528	2.94881E-10	FALSE
MYOD1_MA0499.2	MYOD1	MA0499.2	C_Rbpjl	581927	0.01125	922	0.01363	1142	-0.16089	1.82369E-100	FALSE
MYOG_MA0500.2	MYOG	MA0500.2	C_ASCL1	279112	0.0179	736	0.01677	654	0.0393	1.52105E-36	FALSE
MZF1_MA0056.2	MZF1	MA0056.2	C_MZF1	303928	0.01121	506	0.01106	522	-0.03429	3.86156E-23	FALSE
MAFGNFE2L1_MA0089.2	MAFG::NFE2L1	MA0089.2	C_MAFG::NFE2L1	250280	0.02138	839	0.01979	693	0.11934	4.60586E-76	FALSE
NFIL3_MA0025.2	NFIL3	MA0025.2	C_NFIL3	183928	0.00921	281	0.00771	224	0.14899	3.60811E-62	FALSE
NFYB_MA0502.2	NFYB	MA0502.2	C_NFYB	259022	0.01205	456	0.01228	455	-0.01661	1.35112E-11	FALSE
NKX2-5_MA0063.2	NKX2-5	MA0063.2	C_NKX2-5	209476	0.00943	306	0.00857	274	0.05077	5.73626E-29	FALSE
NR4A1_MA1112.2	NR4A1	MA1112.2	C_NR4A1	350812	0.00912	464	0.00826	433	0.04958	4.73135E-30	FALSE
ONECUT1_MA0679.2	ONECUT1	MA0679.2	C_ONECUT1	351319	0.00562	293	0.00532	271	0.05263	8.96288E-35	FALSE
OTX2_MA0712.2	OTX2	MA0712.2	C_OTX2	618298	0.0076	711	0.00736	622	0.03242	9.68656E-31	FALSE
PBX2_MA1113.2	PBX2	MA1113.2	C_MEIS2	229764	0.00781	254	0.00707	215	0.07749	7.96558E-41	FALSE
PHOX2B_MA0681.2	PHOX2B	MA0681.2	C_PHOX2A	399175	0.00523	293	0.00424	221	0.13653	7.62424E-70	FALSE
PKNOX1_MA0782.2	PKNOX1	MA0782.2	C_PBX3	389777	0.0123	716	0.01309	702	-0.03537	5.13267E-29	FALSE
POU2F3_MA0627.2	POU2F3	MA0627.2	C_POU1F1	386337	0.00896	528	0.00681	380	0.18471	2.58651E-87	TRUE
PRDM1_MA0508.3	PRDM1	MA0508.3	C_PRDM1	547144	0.00915	751	0.00967	755	-0.03371	6.04880E-32	FALSE
RUNX3_MA0684.2	RUNX3	MA0684.2	C_RUNX3	339671	0.01096	595	0.01083	502	0.06726	2.65622E-47	FALSE
SCRT1_MA0743.2	SCRT1	MA0743.2	C_SCRT2	304213	0.00913	418	0.01086	479	-0.12476	2.28686E-74	FALSE
SCRT2_MA0744.2	SCRT2	MA0744.2	C_SCRT2	314364	0.00965	460	0.01102	508	-0.08979	1.22464E-57	FALSE
SNAI2_MA0745.2	SNAI2	MA0745.2	C_Rbpjl	678018	0.00833	784	0.01146	1103	-0.25133	6.77970E-112	TRUE
SOX2_MA0143.4	SOX2	MA0143.4	C_SOX13	276963	0.00765	309	0.00762	297	0.032	9.05803E-16	FALSE
SPIB_MA0081.2	SPIB	MA0081.2	C_Spi1	697999	0.01154	1155	0.01117	1159	0.01427	1.31148E-15	FALSE
SREBF1_MA0829.2	SREBF1	MA0829.2	C_SREBF1	304470	0.00797	355	0.0106	429	-0.18382	4.14613E-84	FALSE
TCF3_MA0522.3	TCF3	MA0522.3	C_ASCL1	521903	0.01149	904	0.016	1147	-0.22433	3.36423E-113	TRUE
TCF4_MA0830.2	TCF4	MA0830.2	C_ASCL1	732031	0.01049	1130	0.01469	1510	-0.23645	5.04610E-120	TRUE
TCF7_MA0769.2	TCF7	MA0769.2	C_Hnf1A	273869	0.00836	333	0.0087	332	0.01408	1.77600E-06	FALSE
TEAD1_MA0090.3	TEAD1	MA0090.3	C_TEAD2	336749	0.01042	524	0.01324	608	-0.13723	8.17927E-76	FALSE
TEAD4_MA0809.2	TEAD4	MA0809.2	C_TEAD2	340341	0.01073	557	0.01315	627	-0.1225	8.30138E-74	FALSE
TFAP2A_MA0003.4	TFAP2A	MA0003.4	C_TFAP2A	895384	0.01141	1536	0.01369	1718	-0.12892	2.40474E-97	FALSE
TFAP2C_MA0814.2	TFAP2C	MA0814.2	C_TFAP2A	930789	0.0119	1660	0.01481	1932	-0.15282	1.87810E-113	TRUE
TWIST1_MA1123.2	TWIST1	MA1123.2	C_ZBTB18	375443	0.01248	687	0.01188	662	0.01343	2.99291E-11	FALSE
USF1_MA0093.3	USF1	MA0093.3	C_BHLHE41	267162	0.01343	547	0.01378	507	0.01804	8.87275E-09	FALSE
YY2_MA0748.2	YY2	MA0748.2	C_YY2	157849	0.01201	291	0.01564	311	-0.12371	1.05598E-56	FALSE
ZNF263_MA0528.2	ZNF263	MA0528.2	C_ZNF263	932906	0.01318	1841	0.01493	2070	-0.11788	5.29469E-95	FALSE
CREM_MA0609.2	CREM	MA0609.2	C_CREB3L4	77263	0.01728	195	0.01562	180	0.07887	2.51806E-32	FALSE
Foxn1_MA1684.1	Foxn1	MA1684.1	C_Foxn1	81028	0.01712	200	0.02199	253	-0.21239	1.63294E-71	TRUE
BNC2_MA1928.1	BNC2	MA1928.1	C_FOSL1::JUN	186951	0.03929	1160	0.03641	923	0.15682	2.34765E-90	FALSE
CTCF_MA1929.1	CTCF	MA1929.1	C_CTCF	641037	0.0157	1484	0.01932	1778	-0.17001	3.01120E-107	FALSE
CTCF_MA1930.1	CTCF	MA1930.1	C_CTCF	624451	0.01481	1342	0.01868	1624	-0.1715	9.56783E-104	FALSE
ELK1HOXA1_MA1931.1	ELK1::HOXA1	MA1931.1	C_ELK1::HOXA1	102144	0.01365	180	0.01392	188	0.01821	2.28181E-02	FALSE
ELK1HOXB13_MA1932.1	ELK1::HOXB13	MA1932.1	C_ELK1::HOXB13	95970	0.01108	158	0.01054	152	0.02906	2.12375E-08	FALSE
ELK1SREBF2_MA1933.1	ELK1::SREBF2	MA1933.1	C_ELK1::SREBF2	115520	0.01437	241	0.01622	278	-0.09512	3.32380E-41	FALSE
ERFFIGLA_MA1934.1	ERF::FIGLA	MA1934.1	C_ETV5::FIGLA	279289	0.01323	532	0.0165	631	-0.14224	5.77489E-83	FALSE
ERFFOXI1_MA1935.1	ERF::FOXI1	MA1935.1	C_ETS1	303842	0.01302	588	0.01217	545	0.04208	4.20878E-32	FALSE
ERFFOXO1_MA1936.1	ERF::FOXO1	MA1936.1	C_ERF::FOXO1	352049	0.01184	628	0.01149	568	0.02274	1.78395E-14	FALSE
ERFHOXB13_MA1937.1	ERF::HOXB13	MA1937.1	C_ERF::HOXB13	130766	0.00928	195	0.00897	183	0.0525	9.35796E-25	FALSE
ERFNHLH1_MA1938.1	ERF::NHLH1	MA1938.1	C_ERF::NHLH1	325205	0.01412	712	0.01577	695	-0.04464	1.81368E-41	FALSE
ERFSREBF2_MA1939.1	ERF::SREBF2	MA1939.1	C_ERF::SREBF2	114125	0.01302	218	0.01453	242	-0.1035	7.64364E-47	FALSE
ETV2DRGX_MA1940.1	ETV2::DRGX	MA1940.1	C_ETV5::DRGX	121882	0.00947	163	0.0091	156	0.07947	6.10152E-35	FALSE
ETV2FIGLA_MA1941.1	ETV2::FIGLA	MA1941.1	C_ETV5::FIGLA	369242	0.01369	725	0.01683	855	-0.13995	2.05639E-90	FALSE
ETV2FOXI1_MA1942.1	ETV2::FOXI1	MA1942.1	C_ETS1	334719	0.01306	667	0.013	625	0.02531	2.42583E-20	FALSE
ETV2HOXB13_MA1943.1	ETV2::HOXB13	MA1943.1	C_ETV2::HOXB13	100733	0.00933	126	0.009	110	0.06227	6.66450E-21	FALSE
ETV5DRGX_MA1944.1	ETV5::DRGX	MA1944.1	C_ETV5::DRGX	185471	0.01141	309	0.01123	280	0.06465	1.08644E-31	FALSE
ETV5FIGLA_MA1945.1	ETV5::FIGLA	MA1945.1	C_ETV5::FIGLA	468511	0.01253	860	0.01606	1034	-0.16827	2.34489E-100	FALSE
ETV5FOXI1_MA1946.1	ETV5::FOXI1	MA1946.1	C_FOXO1::ELK1	279626	0.01162	493	0.01171	452	0.03083	9.99644E-16	FALSE
ETV5FOXO1_MA1947.1	ETV5::FOXO1	MA1947.1	C_ETV5::FOXO1	331919	0.01114	566	0.01106	545	0.00914	9.23883E-03	FALSE
ETV5HOXA2_MA1948.1	ETV5::HOXA2	MA1948.1	C_ETV5::HOXA2	130605	0.01159	213	0.01089	216	0.04376	3.78180E-26	FALSE
FLI1DRGX_MA1949.1	FLI1::DRGX	MA1949.1	C_ETV5::DRGX	115194	0.01076	193	0.01057	172	0.07023	6.23050E-38	FALSE
FLI1FOXI1_MA1950.1	FLI1::FOXI1	MA1950.1	C_ETS1	342068	0.01184	603	0.01067	544	0.06724	1.42014E-52	FALSE
FOS_MA1951.1	FOS	MA1951.1	C_ATF2	70502	0.01541	157	0.01343	137	0.09536	7.78271E-37	FALSE
FOXJ2ELF1_MA1952.1	FOXJ2::ELF1	MA1952.1	C_ETS1	352259	0.01086	562	0.00955	488	0.07846	8.44239E-61	FALSE
FOXO1ELF1_MA1953.1	FOXO1::ELF1	MA1953.1	C_FOXO1::ELK1	375357	0.01133	637	0.01092	587	0.04971	5.63852E-43	FALSE
FOXO1ELK1_MA1954.1	FOXO1::ELK1	MA1954.1	C_FOXO1::ELK1	386146	0.01073	627	0.01061	592	0.02502	7.39372E-16	FALSE
FOXO1ELK3_MA1955.1	FOXO1::ELK3	MA1955.1	C_FOXO1::ELK1	299333	0.01011	468	0.0099	417	0.04472	4.85566E-37	FALSE
FOXO1FLI1_MA1956.1	FOXO1::FLI1	MA1956.1	C_FOXO1::ELK1	348355	0.01053	534	0.00904	456	0.09444	3.11635E-63	FALSE
HOXB2ELK1_MA1957.1	HOXB2::ELK1	MA1957.1	C_HOXB2::ELK1	106315	0.01327	202	0.01389	192	0.05849	1.12560E-22	FALSE
HOXD12ELK1_MA1958.1	HOXD12::ELK1	MA1958.1	C_HOXD12::ELK1	148812	0.00953	209	0.00896	193	0.03125	1.47259E-11	FALSE
KLF7_MA1959.1	KLF7	MA1959.1	C_KLF4	758291	0.01261	1405	0.01677	1721	-0.18481	1.21342E-107	FALSE
MGAEVX1_MA1960.1	MGA::EVX1	MA1960.1	C_MGA::EVX1	212084	0.00714	217	0.00734	231	-0.04129	6.66716E-20	FALSE
PATZ1_MA1961.1	PATZ1	MA1961.1	C_PATZ1	1069734	0.01403	2262	0.0179	2730	-0.17365	9.04074E-114	TRUE
POU2F1SOX2_MA1962.1	POU2F1::SOX2	MA1962.1	C_POU2F1::SOX2	305732	0.00686	296	0.00621	255	0.08274	3.42787E-47	FALSE
SATB1_MA1963.1	SATB1	MA1963.1	C_SATB1	183992	0.00662	176	0.0063	169	0.01846	9.23101E-05	FALSE
SMAD2_MA1964.1	SMAD2	MA1964.1	C_SMAD2	343638	0.01155	592	0.01279	619	-0.07833	3.37412E-60	FALSE
SP5_MA1965.1	SP5	MA1965.1	C_SP5	1285064	0.01218	2277	0.01364	2515	-0.09876	7.61131E-89	FALSE
TFAP4ETV1_MA1966.1	TFAP4::ETV1	MA1966.1	C_ETV5::FIGLA	421879	0.01351	815	0.01611	950	-0.13735	1.64307E-85	FALSE
TFAP4FLI1_MA1967.1	TFAP4::FLI1	MA1967.1	C_TFAP4::FLI1	318937	0.01528	711	0.01518	685	0.00121	5.37665E-01	FALSE
TFCP2_MA1968.1	TFCP2	MA1968.1	C_TFCP2	75415	0.00859	92	0.0088	87	-0.03756	2.20451E-15	FALSE
THRA_MA1969.1	THRA	MA1969.1	C_THRA	664354	0.01008	980	0.01158	1124	-0.1394	2.09680E-93	FALSE
TRPS1_MA1970.1	TRPS1	MA1970.1	C_Gata3	221020	0.00692	224	0.00626	190	0.05428	7.87351E-33	FALSE
ZBED2_MA1971.1	ZBED2	MA1971.1	C_ZBED2	85834	0.01048	126	0.01361	151	-0.14926	3.41897E-55	FALSE
ZFP14_MA1972.1	ZFP14	MA1972.1	C_ZFP14	1195921	0.01055	1879	0.01216	2047	-0.10272	1.91633E-93	FALSE
ZKSCAN3_MA1973.1	ZKSCAN3	MA1973.1	C_ZKSCAN3	468861	0.01253	827	0.01574	1032	-0.17613	4.02207E-104	FALSE
ZNF211_MA1974.1	ZNF211	MA1974.1	C_ZNF211	234211	0.00513	185	0.0049	154	0.05996	9.95828E-31	FALSE
ZNF214_MA1975.1	ZNF214	MA1975.1	C_ZNF214	227240	0.00867	281	0.00926	296	-0.06179	1.27688E-39	FALSE
ZNF320_MA1976.1	ZNF320	MA1976.1	C_ZNF320	1072337	0.01272	1958	0.01682	2552	-0.2178	1.35974E-126	TRUE
ZNF324_MA1977.1	ZNF324	MA1977.1	C_ZNF324	525256	0.01062	811	0.01099	789	-0.0152	4.66237E-09	FALSE
ZNF354A_MA1978.1	ZNF354A	MA1978.1	C_ZNF354A	575709	0.00571	518	0.00528	414	0.06957	4.54024E-54	FALSE
ZNF416_MA1979.1	ZNF416	MA1979.1	C_ZNF416	742315	0.01073	1160	0.01248	1258	-0.08342	9.22065E-73	FALSE
ZNF418_MA1980.1	ZNF418	MA1980.1	C_ZNF418	475257	0.00954	703	0.00972	659	0.00513	2.98292E-03	FALSE
ZNF530_MA1981.1	ZNF530	MA1981.1	C_ZNF530	1037027	0.01337	2000	0.01635	2426	-0.16076	2.22904E-111	TRUE
ZNF574_MA1982.1	ZNF574	MA1982.1	C_ZNF574	352001	0.0138	711	0.01643	805	-0.13805	8.56639E-86	FALSE
ZNF582_MA1983.1	ZNF582	MA1983.1	C_ZNF582	287455	0.00985	417	0.00955	388	0.01256	9.80513E-07	FALSE
ZNF667_MA1984.1	ZNF667	MA1984.1	C_ZNF667	269532	0.01006	403	0.00961	371	0.0282	3.94110E-19	FALSE
ZNF669_MA1985.1	ZNF669	MA1985.1	C_ZNF669	151304	0.01461	329	0.01649	355	-0.07474	3.52438E-40	FALSE
ZNF692_MA1986.1	ZNF692	MA1986.1	C_ZNF692	440764	0.01191	780	0.01636	961	-0.19472	1.14054E-108	TRUE
ZNF701_MA1987.1	ZNF701	MA1987.1	C_ZNF701	1212550	0.01164	2071	0.01345	2366	-0.12594	1.88995E-105	FALSE
Atf3_MA1988.1	Atf3	MA1988.1	C_FOSL1::JUN	194177	0.03715	1156	0.03413	907	0.1612	1.26149E-93	FALSE
Bcl11B_MA1989.1	Bcl11B	MA1989.1	C_Runx1	366173	0.0142	757	0.01395	719	0.03794	9.31423E-35	FALSE
Gli1_MA1990.1	Gli1	MA1990.1	C_Gli2	658258	0.01084	992	0.01318	1158	-0.14508	1.77203E-91	FALSE
Hnf1A_MA1991.1	Hnf1A	MA1991.1	C_Hnf1A	302683	0.00947	418	0.00999	425	-0.01312	2.78785E-06	FALSE
Ikzf3_MA1992.1	Ikzf3	MA1992.1	C_Ikzf3	634425	0.01414	1343	0.01515	1397	-0.05113	3.59732E-54	FALSE
Neurod2_MA1993.1	Neurod2	MA1993.1	C_ASCL1	295827	0.01847	792	0.01691	691	0.05513	1.14215E-41	FALSE
Nkx2-1_MA1994.1	Nkx2-1	MA1994.1	C_Nkx2-1	380858	0.00942	533	0.00958	491	0.02601	1.50968E-18	FALSE
Npas4_MA1995.1	Npas4	MA1995.1	C_Npas4	102287	0.01278	211	0.01377	194	0.01937	2.93143E-06	FALSE
Nr1H2_MA1996.1	Nr1H2	MA1996.1	C_Nr1H2	515284	0.01008	783	0.01039	796	-0.0294	2.52741E-23	FALSE
Olig2_MA1997.1	Olig2	MA1997.1	C_ASCL1	305276	0.0186	813	0.01707	722	0.04711	3.10375E-41	FALSE
Prdm14_MA1998.1	Prdm14	MA1998.1	C_Prdm14	205912	0.00931	288	0.01018	292	-0.0608	2.15469E-36	FALSE
Prdm5_MA1999.1	Prdm5	MA1999.1	C_Prdm5	618442	0.01	929	0.01076	947	-0.04824	3.71332E-46	FALSE
Six4_MA2001.1	Six4	MA2001.1	C_SIX1	225268	0.00799	280	0.00978	306	-0.06119	8.14918E-37	FALSE
Zfp335_MA2002.1	Zfp335	MA2002.1	C_Zfp335	532903	0.01258	1026	0.0142	1053	-0.06641	1.66686E-54	FALSE
NKX2-4_MA2003.1	NKX2-4	MA2003.1	C_NKX2-3	525234	0.00924	769	0.00968	757	-0.01234	5.34154E-14	FALSE
Gata3_MA0037.4	Gata3	MA0037.4	C_Gata3	213028	0.00693	221	0.00634	184	0.05013	5.01870E-28	FALSE
FOXD3_MA0041.2	FOXD3	MA0041.2	C_FOXD3	598552	0.00728	660	0.00623	513	0.12482	3.15814E-81	FALSE
Irf1_MA0050.3	Irf1	MA0050.3	C_Irf1	623209	0.00765	732	0.00721	635	0.06049	2.06251E-57	FALSE
PAX2_MA0067.2	PAX2	MA0067.2	C_PAX2	117239	0.01926	342	0.02039	346	-0.03417	5.20233E-18	FALSE
Sox17_MA0078.2	Sox17	MA0078.2	C_Sox17	339140	0.00817	423	0.00858	434	-0.02023	6.94997E-16	FALSE
SP1_MA0079.5	SP1	MA0079.5	C_PATZ1	716397	0.01462	1570	0.01894	1907	-0.18451	1.15624E-110	TRUE
Spi1_MA0080.6	Spi1	MA0080.6	C_Spi1	841912	0.01108	1366	0.01091	1404	-0.00132	5.38923E-01	FALSE
Sox5_MA0087.2	Sox5	MA0087.2	C_Sox17	258040	0.00827	311	0.00848	321	-0.01171	7.29824E-03	FALSE
Yy1_MA0095.3	Yy1	MA0095.3	C_Yy1	559367	0.00733	628	0.00715	548	0.04166	1.22330E-33	FALSE
Elf5_MA0136.3	Elf5	MA0136.3	C_Elf5	623152	0.01159	1085	0.01213	1093	-0.02646	1.57981E-30	FALSE
Nfatc2_MA0152.2	Nfatc2	MA0152.2	C_Nfatc2	441328	0.00843	563	0.00738	461	0.09653	4.75339E-62	FALSE
FEV_MA0156.3	FEV	MA0156.3	C_ELK1	76339	0.01538	176	0.01675	172	0.0107	4.67033E-02	FALSE
Foxo3_MA0157.3	Foxo3	MA0157.3	C_FOXN3	233960	0.00986	334	0.00797	242	0.18298	2.95999E-81	TRUE
NR4A2_MA0160.2	NR4A2	MA0160.2	C_NR4A1	278312	0.00883	354	0.00798	329	0.04507	3.47657E-32	FALSE
CEBPB_MA0466.3	CEBPB	MA0466.3	C_CEBPE	43808	0.02288	171	0.01447	113	0.35066	2.28248E-75	TRUE
Crx_MA0467.2	Crx	MA0467.2	C_OTX2	167646	0.00839	224	0.00715	166	0.11745	2.36046E-52	FALSE
Erg_MA0474.3	Erg	MA0474.3	C_Ikzf3	541983	0.01414	1161	0.01392	1114	0.00761	9.19967E-03	FALSE
Foxo1_MA0480.2	Foxo1	MA0480.2	C_FOXN3	240511	0.01063	384	0.00907	288	0.14089	5.22023E-73	FALSE
Jun_MA0489.2	Jun	MA0489.2	C_FOSL1::JUN	179903	0.04003	1139	0.03659	904	0.16755	5.77981E-90	TRUE
KLF1_MA0493.2	KLF1	MA0493.2	C_KLF4	811166	0.01215	1463	0.016	1781	-0.18064	4.69747E-113	TRUE
Nr5A2_MA0505.2	Nr5A2	MA0505.2	C_NR5A1	421996	0.00987	606	0.01	609	-0.01763	2.46309E-11	FALSE
Nrf1_MA0506.2	Nrf1	MA0506.2	C_Nrf1	209806	0.01788	602	0.02282	679	-0.15964	8.63827E-86	FALSE
POU2F2_MA0507.2	POU2F2	MA0507.2	C_POU1F1	305205	0.00839	378	0.00621	251	0.18898	7.49072E-81	TRUE
RFX1_MA0509.3	RFX1	MA0509.3	C_RFX3	87086	0.012	151	0.01079	146	0.04844	2.28667E-14	FALSE
Sox3_MA0514.2	Sox3	MA0514.2	C_SOX13	247774	0.00814	294	0.00823	298	0.00691	3.55589E-02	FALSE
SP2_MA0516.3	SP2	MA0516.3	C_PATZ1	802455	0.01338	1615	0.01725	1903	-0.16505	3.22432E-112	TRUE
Tcf12_MA0521.2	Tcf12	MA0521.2	C_ASCL1	290300	0.01867	806	0.01764	703	0.0414	1.03483E-32	FALSE
USF2_MA0526.4	USF2	MA0526.4	C_BHLHE41	69606	0.01372	138	0.01406	133	0.01174	3.20181E-01	FALSE
Nfat5_MA0606.2	Nfat5	MA0606.2	C_Nfatc2	560762	0.00752	648	0.00684	533	0.06232	3.55679E-53	FALSE
BHLHA15_MA0607.2	BHLHA15	MA0607.2	C_Atoh1	104765	0.00751	129	0.00757	113	0.04378	3.39905E-14	FALSE
Dux_MA0611.2	Dux	MA0611.2	C_Dux	150426	0.0106	220	0.00928	188	0.10593	2.18995E-50	FALSE
Nfatc1_MA0624.2	Nfatc1	MA0624.2	C_Nfatc2	466330	0.00827	566	0.00761	509	0.04527	4.20816E-38	FALSE
NFATC3_MA0625.2	NFATC3	MA0625.2	C_Nfatc2	278266	0.00761	323	0.00703	287	0.04734	1.24908E-30	FALSE
Twist2_MA0633.2	Twist2	MA0633.2	C_ASCL1	313383	0.0183	829	0.01723	750	0.03026	1.81717E-32	FALSE
EN2_MA0642.2	EN2	MA0642.2	C_EN2	121907	0.0071	130	0.00608	104	0.14148	1.07479E-51	FALSE
ESX1_MA0644.2	ESX1	MA0644.2	C_EN1	84697	0.00677	96	0.00684	84	0.04571	1.23012E-13	FALSE
Hoxa13_MA0650.3	Hoxa13	MA0650.3	C_HOXB13	316832	0.00664	333	0.00625	254	0.09339	1.95000E-50	FALSE
HOXC11_MA0651.2	HOXC11	MA0651.2	C_HOXC10	70328	0.00831	85	0.00817	81	-0.00519	1.22615E-01	FALSE
Mafg_MA0659.3	Mafg	MA0659.3	C_MAFK	514861	0.01492	1171	0.01475	1085	0.02291	3.39844E-20	FALSE
MSX1_MA0666.2	MSX1	MA0666.2	C_DLX6	125584	0.00734	138	0.0064	107	0.1533	6.26044E-56	FALSE
Neurod2_MA0668.2	Neurod2	MA0668.2	C_Neurod2	446533	0.0135	861	0.01356	847	-0.01888	5.48909E-19	FALSE
Pax7_MA0680.2	Pax7	MA0680.2	C_Pax7	213186	0.00562	185	0.00526	151	0.08216	2.24191E-40	FALSE
SP4_MA0685.2	SP4	MA0685.2	C_PATZ1	862199	0.01332	1729	0.0172	2072	-0.16829	3.31229E-115	TRUE
TBX21_MA0690.2	TBX21	MA0690.2	C_TBX18	313264	0.00827	393	0.00978	438	-0.12102	1.11339E-68	FALSE
Vdr_MA0693.3	Vdr	MA0693.3	C_Vdr	352284	0.009	482	0.00851	410	0.03925	1.29416E-30	FALSE
Zic3_MA0697.2	Zic3	MA0697.2	C_Zic2	650241	0.01563	1523	0.01871	1640	-0.11748	8.53230E-94	FALSE
MNX1_MA0707.2	MNX1	MA0707.2	C_MNX1	128775	0.00621	111	0.00546	103	0.09112	5.38468E-39	FALSE
MSX2_MA0708.2	MSX2	MA0708.2	C_DLX6	125584	0.00734	138	0.0064	107	0.1533	6.26044E-56	FALSE
VAX2_MA0723.2	VAX2	MA0723.2	C_EN1	84879	0.00661	96	0.00612	78	0.07194	5.38629E-27	FALSE
Gli2_MA0734.3	Gli2	MA0734.3	C_Gli2	467668	0.01217	805	0.01533	984	-0.18541	4.04669E-96	FALSE
KLF14_MA0740.2	KLF14	MA0740.2	C_KLF4	850406	0.01338	1718	0.01775	2059	-0.18051	9.64888E-117	TRUE
KLF12_MA0742.2	KLF12	MA0742.2	C_PATZ1	741595	0.01318	1497	0.01736	1804	-0.17586	4.47877E-107	FALSE
CUX1_MA0754.2	CUX1	MA0754.2	C_ONECUT1	73954	0.00482	53	0.00478	45	0.0704	2.80773E-19	FALSE
ONECUT2_MA0756.2	ONECUT2	MA0756.2	C_ONECUT2	51256	0.00531	41	0.00623	33	0.00525	3.40355E-01	FALSE
ELK3_MA0759.2	ELK3	MA0759.2	C_ELK1	67610	0.01521	142	0.01688	152	-0.04745	1.02095E-18	FALSE
ETV4_MA0764.3	ETV4	MA0764.3	C_ELK1	68495	0.01765	162	0.01927	177	-0.04874	2.90670E-17	FALSE
ETV5_MA0765.3	ETV5	MA0765.3	C_ELK1	58252	0.0161	128	0.01692	138	-0.04982	1.10409E-20	FALSE
Lef1_MA0768.2	Lef1	MA0768.2	C_Hnf1A	310462	0.00925	428	0.00922	413	0.02011	4.16468E-13	FALSE
POU1F1_MA0784.2	POU1F1	MA0784.2	C_POU1F1	286926	0.00765	329	0.0061	241	0.13794	6.81467E-71	FALSE
RFX3_MA0798.3	RFX3	MA0798.3	C_RFX3	92207	0.01224	162	0.01099	155	0.04809	2.14976E-17	FALSE
RFX4_MA0799.2	RFX4	MA0799.2	C_RFX4	72263	0.01514	149	0.0136	131	0.01931	7.95988E-07	FALSE
BHLHE22_MA0818.2	BHLHE22	MA0818.2	C_Atoh1	93541	0.00609	98	0.00661	78	0.02796	7.14542E-06	FALSE
CLOCK_MA0819.2	CLOCK	MA0819.2	C_MYC	141882	0.01193	249	0.01152	242	0.03759	1.25080E-22	FALSE
HES5_MA0821.2	HES5	MA0821.2	C_MYC	129548	0.01194	240	0.01407	251	-0.0787	1.97087E-39	FALSE
SREBF2_MA0828.2	SREBF2	MA0828.2	C_SREBF1	78108	0.00955	106	0.01025	112	-0.04796	9.50656E-16	FALSE
TFE3_MA0831.3	TFE3	MA0831.3	C_BHLHE41	82986	0.01567	182	0.01416	166	0.06436	2.29784E-30	FALSE
CEBPE_MA0837.2	CEBPE	MA0837.2	C_CEBPE	49066	0.02296	187	0.01394	124	0.37128	1.22235E-96	TRUE
FOXD2_MA0847.3	FOXD2	MA0847.3	C_FOXE1	442812	0.00834	568	0.00663	408	0.16083	4.68813E-91	FALSE
E2F8_MA0865.2	E2F8	MA0865.2	C_E2F8	124709	0.01163	216	0.01284	240	-0.09345	7.81572E-46	FALSE
Sox11_MA0869.2	Sox11	MA0869.2	C_SOX4	482898	0.00923	661	0.00922	669	0.00274	3.35498E-01	FALSE
BARHL1_MA0877.3	BARHL1	MA0877.3	C_BARHL1	27337	0.01113	38	0.01042	40	-0.102	9.01535E-21	FALSE
CDX1_MA0878.3	CDX1	MA0878.3	C_HOXA10	249629	0.00687	277	0.00622	219	0.11787	1.97929E-56	FALSE
DLX1_MA0879.2	DLX1	MA0879.2	C_Dlx2	125703	0.00701	138	0.00608	116	0.12378	1.03217E-45	FALSE
DUXA_MA0884.2	DUXA	MA0884.2	C_DUXA	100715	0.00866	134	0.0075	105	0.12713	1.22023E-47	FALSE
Dlx2_MA0885.2	Dlx2	MA0885.2	C_Dlx2	158825	0.00674	158	0.00607	146	0.06693	2.66854E-34	FALSE
Hoxd13_MA0909.3	Hoxd13	MA0909.3	C_HOXB13	310341	0.00647	315	0.00617	261	0.07538	4.07290E-48	FALSE
Nr1H4_MA1110.2	Nr1H4	MA1110.2	C_Nr1H2	543614	0.01038	840	0.01115	880	-0.05924	1.65582E-51	FALSE
Atoh1_MA1467.2	Atoh1	MA1467.2	C_Neurod2	357863	0.01241	648	0.01137	609	0.03259	1.24840E-26	FALSE
Bhlha15_MA1472.2	Bhlha15	MA1472.2	C_ASCL1	286552	0.01864	780	0.01743	670	0.03605	4.37223E-25	FALSE
Dlx5_MA1476.2	Dlx5	MA1476.2	C_Dlx2	159319	0.00634	153	0.00597	145	0.05721	3.97591E-23	FALSE
ELF2_MA1483.2	ELF2	MA1483.2	C_Ikzf3	152778	0.01312	304	0.01306	293	0.01925	3.08665E-09	FALSE
FOXE1_MA1487.2	FOXE1	MA1487.2	C_FOXE1	664829	0.00835	818	0.0069	610	0.14537	5.12149E-88	FALSE
GLI3_MA1491.2	GLI3	MA1491.2	C_GLI3	390143	0.01022	569	0.01231	651	-0.14683	8.27594E-88	FALSE
HOXA7_MA1498.2	HOXA7	MA1498.2	C_HOXB8	154309	0.00759	174	0.00729	156	0.07008	6.39791E-32	FALSE
KLF10_MA1511.2	KLF10	MA1511.2	C_KLF4	795822	0.01313	1588	0.01745	1934	-0.18617	1.15137E-115	TRUE
Lhx1_MA1518.2	Lhx1	MA1518.2	C_Lhx1	70148	0.00822	86	0.00856	79	0.03696	8.65700E-11	FALSE
Msgn1_MA1524.2	Msgn1	MA1524.2	C_Msgn1	329554	0.00914	455	0.00902	404	0.04669	4.10201E-33	FALSE
NFATC4_MA1525.2	NFATC4	MA1525.2	C_Nfatc2	297951	0.00736	333	0.0065	281	0.07431	3.58603E-48	FALSE
NR1D2_MA1532.2	NR1D2	MA1532.2	C_NR1D1	369715	0.00958	537	0.01019	533	-0.03692	2.99398E-28	FALSE
PITX2_MA1547.2	PITX2	MA1547.2	C_OTX2	213867	0.00759	261	0.00722	207	0.06089	2.12943E-36	FALSE
SOX18_MA1563.2	SOX18	MA1563.2	C_SOX18	191428	0.00754	214	0.00761	199	0.05192	3.02468E-29	FALSE
TBX3_MA1566.2	TBX3	MA1566.2	C_TBX18	299449	0.00846	387	0.01084	431	-0.14252	8.68036E-76	FALSE
Tbx6_MA1567.2	Tbx6	MA1567.2	C_TBX18	475365	0.00949	632	0.01054	726	-0.09813	3.04246E-69	FALSE
Thap11_MA1573.2	Thap11	MA1573.2	C_Thap11	407510	0.00986	619	0.00961	601	0.00481	1.35819E-01	FALSE
ZNF75D_MA1601.2	ZNF75D	MA1601.2	C_ZNF75D	341780	0.01348	677	0.01456	714	-0.0743	1.08091E-55	FALSE
ZNF281_MA1630.2	ZNF281	MA1630.2	C_PATZ1	1272246	0.01316	2468	0.01603	2935	-0.14968	2.83399E-112	TRUE
BACH1_MA1633.2	BACH1	MA1633.2	C_FOSL1::JUN	184568	0.03545	1048	0.03202	821	0.16959	2.74139E-89	TRUE
Prdm4_MA1647.2	Prdm4	MA1647.2	C_Prdm4	264972	0.01047	404	0.01083	404	-0.00719	1.68598E-01	FALSE
THAP1_MA0597.2	THAP1	MA0597.2	C_THAP1	615942	0.01502	1313	0.01787	1524	-0.14483	6.34900E-93	FALSE
NR5A1_MA1540.2	NR5A1	MA1540.2	C_NR5A1	559362	0.00951	769	0.01007	777	-0.04841	8.02534E-48	FALSE

## Sheet: Motif clusters
cluster	total_tfbs	KO_mean_score	KO_bound	WT_mean_score	WT_bound	KO_WT_change	KO_WT_pvalue
C_ARGFX	124098	0.00519	104.75	0.005335	79.75	0.065925	5.59216e-07
C_ARNT::HIF1A	86005	0.013235	163.5	0.01688	200	-0.155265	1.95235e-57
C_ASCL1	382287	0.0162018	848.882	0.0164253	860.941	-0.0293612	1.72631e-11
C_ATF2	116389	0.0147861	239.944	0.0129644	210.333	0.0919333	1.35272e-12
C_Ahr::Arnt	146075	0.01216	261	0.01698	326	-0.243	4.58338e-87
C_Alx1	100169	0.00654	97	0.00581333	75	0.11319	1.1475e-29
C_Ar	116617	0.00968667	170.667	0.00938333	167	0.0172267	0.167574
C_Arid3a	1582436	0.00597	1376	0.00557	1225	0.05266	1.32644e-64
C_Arid3b	265008	0.00485	208	0.00481	172	0.06895	2.03975e-38
C_Arid5a	204726	0.00559	169	0.00514	127	0.10212	2.18167e-41
C_Atf1	42758	0.01427	90	0.01634	96	-0.10517	1.57014e-32
C_Atoh1	130732	0.007223	163	0.007069	134.4	0.064565	7.14542e-07
C_BACH2	142593	0.0221467	541.333	0.0198367	443	0.12323	3.06613e-37
C_BARHL1	27337	0.01113	38	0.01042	40	-0.102	9.01535e-21
C_BARHL2	55116	0.00943	70	0.00951	68	-0.02272	0.00949881
C_BARX1	159668	0.00764	184	0.00698	140	0.102	1.12023e-46
C_BARX2	214125	0.00698	210	0.00642	202	0.07387	2.25705e-40
C_BCL6	192610	0.01	292	0.01065	285	-0.01576	5.75358e-11
C_BCL6B	239786	0.00919	328	0.00942	325	-0.01056	0.000342201
C_BHLHE41	128596	0.0145683	270	0.0140367	252	0.03344	0.165466
C_CEBPA	219170	0.0143	473.5	0.01043	357.5	0.2115	6.45227e-86
C_CEBPE	55853	0.0224033	205	0.0140733	134.667	0.357017	7.60826e-76
C_CEBPG	259606	0.013245	506	0.0105	420	0.1344	9.75797e-64
C_CREB3L4	89030.9	0.0140271	186.143	0.01515	188.429	-0.0338871	0.0379883
C_CTCF	572797	0.0151633	1278	0.0189833	1531.67	-0.173653	7.42913e-102
C_CTCFL	555137	0.01423	1178	0.01953	1517	-0.223	6.01622e-118
C_Creb3l2	70011	0.01388	141	0.01556	150	-0.0441	2.00282e-20
C_DLX6	127667	0.00773125	142.75	0.00690625	118.625	0.135084	3.20629e-31
C_DMRT3	178375	0.00821	202	0.00667	172	0.10238	5.17715e-49
C_DMRTA1	199941	0.00696	200.333	0.00641	168.333	0.0479633	7.0652e-05
C_DPRX	124947	0.00812	155	0.00811	148	-0.00725	0.407209
C_DUX4	217348	0.00814	264	0.00768	218	0.09589	7.65427e-50
C_DUXA	100715	0.00866	134	0.0075	105	0.12713	1.22023e-47
C_Ddit3::Cebpa	271580	0.00983	392	0.00966	355	0.00555	0.0786986
C_Dlx2	144449	0.00677	146	0.0060575	131.25	0.0830125	9.93977e-24
C_Dmbx1	126292	0.00736	141	0.00738	123	0.05783	5.5314e-22
C_Dmrt1	219202	0.00707	233	0.00687	213	0.05482	1.5309e-30
C_Dux	150426	0.0106	220	0.00928	188	0.10593	2.18995e-50
C_E2F2	60396.5	0.00869	83	0.011	99	-0.133005	1.04864e-41
C_E2F3	29263	0.00659	32	0.00622	27	0.06837	4.4964e-13
C_E2F6	420626	0.01556	908	0.019335	1051	-0.157815	1.26859e-77
C_E2F7	156445	0.00766	195	0.00688	156	0.07102	1.19742e-35
C_E2F8	124709	0.01163	216	0.01284	240	-0.09345	7.81572e-46
C_EBF1	433867	0.01277	813	0.0156967	962	-0.156353	1.01591e-90
C_EGR1	328970	0.0142425	671	0.0196	840.5	-0.21808	2.66096e-82
C_ELK1	77232.3	0.0161386	173.286	0.0170914	177.571	-0.0157171	0.0430164
C_ELK1::HOXA1	102144	0.01365	180	0.01392	188	0.01821	0.0228181
C_ELK1::HOXB13	95970	0.01108	158	0.01054	152	0.02906	2.12375e-08
C_ELK1::SREBF2	115520	0.01437	241	0.01622	278	-0.09512	3.3238e-41
C_EMX2	93645.7	0.00694333	105	0.00689	92	0.0530867	0.123518
C_EN1	85052.6	0.006765	97.9286	0.00671571	82.2857	0.0506493	0.0854207
C_EN2	121907	0.0071	130	0.00608	104	0.14148	1.07479e-51
C_ERF::FOXO1	352049	0.01184	628	0.01149	568	0.02274	1.78395e-14
C_ERF::HOXB13	130766	0.00928	195	0.00897	183	0.0525	9.35796e-25
C_ERF::NHLH1	325205	0.01412	712	0.01577	695	-0.04464	1.81368e-41
C_ERF::SREBF2	114125	0.01302	218	0.01453	242	-0.1035	7.64364e-47
C_ESR1	320542	0.00996	491	0.01037	481	-0.03519	2.55513e-20
C_ESR2	412080	0.01207	741	0.01392	819	-0.11882	3.55184e-76
C_ETS1	219273	0.0138087	420.625	0.0131962	384.5	0.053365	0.000492217
C_ETV2::HOXB13	100733	0.00933	126	0.009	110	0.06227	6.6645e-21
C_ETV5::DRGX	140849	0.0105467	221.667	0.0103	202.667	0.07145	3.62352e-32
C_ETV5::FIGLA	384730	0.01324	733	0.016375	867.5	-0.146953	1.44783e-83
C_ETV5::FOXO1	331919	0.01114	566	0.01106	545	0.00914	0.00923883
C_ETV5::HOXA2	130605	0.01159	213	0.01089	216	0.04376	3.7818e-26
C_EVX2	87941.5	0.00913	116.5	0.008495	107.5	0.054035	1.0544e-19
C_EWSR1-FLI1	920801	0.01055	1451	0.01191	1581	-0.07515	4.48515e-72
C_Elf5	623152	0.01159	1085	0.01213	1093	-0.02646	1.57981e-30
C_FERD3L	229088	0.01542	527	0.01477	503	0.00762	0.0329274
C_FOSL1::JUN	184501	0.0382404	1077.04	0.0354937	855.292	0.156183	3.87734e-57
C_FOSL1::JUND	70688	0.01413	143	0.01366	132	0.02405	1.29137e-09
C_FOXC2	449806	0.00739667	514	0.00585333	383.667	0.158757	1.31449e-77
C_FOXD3	598552	0.00728	660	0.00623	513	0.12482	3.15814e-81
C_FOXE1	553820	0.008345	693	0.006765	509	0.1531	2.56309e-88
C_FOXF2	221068	0.00884	308	0.00716	211	0.17222	3.37275e-75
C_FOXH1	256392	0.0092	356	0.00887	331	0.04002	9.51348e-22
C_FOXN3	257617	0.00949286	355.381	0.00766238	261.571	0.173342	1.77813e-65
C_FOXO1::ELK1	337763	0.010864	551.8	0.010436	500.8	0.048944	3.47803e-16
C_Foxn1	81028	0.01712	200	0.02199	253	-0.21239	1.63294e-71
C_Foxq1	293674	0.00691	307	0.00584	241	0.15494	2.41667e-72
C_GATA1	166199	0.00701	192	0.00629	154	0.07085	1.56184e-35
C_GATA1::TAL1	199208	0.00829	249	0.0076	214	0.06279	1.7855e-31
C_GBX2	106834	0.00708	114	0.00667	98.5	0.0627925	7.35603e-07
C_GCM2	158334	0.01231	273	0.014535	329.5	-0.10785	5.31131e-57
C_GFI1	308018	0.01031	493	0.00944	421	0.07266	1.51775e-45
C_GLI3	390143	0.01022	569	0.01231	651	-0.14683	8.27594e-88
C_GLIS2	298941	0.01391	599	0.01699	726	-0.16651	4.35037e-87
C_GLIS3	220943	0.010965	349	0.012455	401.5	-0.142925	1.57244e-68
C_GMEB2	19379	0.0075	22	0.00646	17	0.12417	9.70864e-20
C_GRHL2	172188	0.00821	217	0.00858	214	0.01663	3.18461e-32
C_Gata3	209708	0.00721	225.5	0.00672	199	0.04008	3.00935e-11
C_Gfi1B	509303	0.01054	843	0.01055	718	0.04741	1.43272e-37
C_Gli2	562963	0.011505	898.5	0.014255	1071	-0.165245	8.86033e-92
C_Gmeb1	28371	0.0133	62	0.02221	81	-0.21917	6.86958e-54
C_HES6	159575	0.0107	247	0.01247	290	-0.12789	7.60076e-56
C_HES7	166176	0.01014	256	0.01301	302	-0.1587	9.84971e-73
C_HIC2	436298	0.0103	666	0.01308	811	-0.15664	4.94223e-91
C_HINFP	166298	0.01267	320	0.01603	391	-0.17579	6.2402e-80
C_HMBOX1	100275	0.00796	121	0.00872	118	0.00163	0.0924112
C_HNF1A	164376	0.007905	207	0.01054	244.5	-0.123195	3.45202e-52
C_HNF4A	213638	0.00954	304	0.00945	307	0.00737	0.945208
C_HNF4G	310590	0.00961	464.5	0.00947	457	-0.00345	0.000160495
C_HOXA10	280382	0.006668	297.4	0.00636	242.4	0.092916	5.57006e-44
C_HOXA5	97972	0.00801	116	0.00766	120	0.04963	6.04345e-16
C_HOXA9	15897	0.01077	31	0.01196	28	0.03757	0.000382938
C_HOXB13	354262	0.00628333	341	0.00605	278.667	0.0717067	1.12277e-35
C_HOXB2::ELK1	106315	0.01327	202	0.01389	192	0.05849	1.1256e-22
C_HOXB3	132604	0.00874	183	0.00934	170	-0.00819	0.0161415
C_HOXB6	138711	0.00643	136	0.006005	120	0.059345	4.80017e-19
C_HOXB7	107696	0.0068	117	0.00625	101.5	0.06094	3.67619e-18
C_HOXB8	139493	0.00767	158.667	0.00747667	149.333	0.06897	8.43431e-24
C_HOXC10	90970.7	0.00826778	112.222	0.00771111	99	0.0619989	0.0141351
C_HOXC13	132386	0.0082	161	0.00558	122	0.1893	1.42429e-68
C_HOXD12::ELK1	148812	0.00953	209	0.00896	193	0.03125	1.47259e-11
C_HOXD4	131648	0.0080825	177	0.007975	142.25	0.043985	3.82625e-16
C_HSF4	197806	0.00872333	241	0.00828333	228.667	0.0222533	0.00495974
C_Hand1::Tcf3	285695	0.011	458	0.01147	448	-0.00214	0.0563007
C_Hic1	392214	0.0107	590	0.01191	640	-0.04715	1.90758e-35
C_Hmx3	167533	0.00728667	168.667	0.00637667	154	0.0419	9.80139e-16
C_Hnf1A	308727	0.008945	408.5	0.0091725	394	0.0124525	1.14096e-06
C_IKZF1	623468	0.01136	1052	0.01124	1004	0.01105	1.03351e-09
C_INSM1	469563	0.01164	859	0.01478	936	-0.13522	4.22162e-91
C_IRF2	277126	0.00785	334	0.00774	307	0.02327	5.52986e-17
C_IRF3	374761	0.00779	474	0.00815	426	0.00852	0.133174
C_IRF5	136208	0.00747	157	0.00811	161	-0.0077	0.00101335
C_IRF6	58354	0.00838	80	0.01084	71	-0.04295	2.86887e-09
C_IRF7	326476	0.00724	376	0.00657	317	0.09797	7.64442e-54
C_ISL2	194341	0.00852	241	0.00792333	217.667	0.0447	9.50593e-11
C_Ikzf3	402357	0.0141725	850.75	0.0144475	839.167	-0.00408083	0.0912293
C_Irf1	292714	0.0077875	353	0.00817	320.5	0.01119	0.0645196
C_Isl1	151284	0.00956	209	0.00909	185	0.07851	1.7961e-39
C_KLF13	212493	0.0117	385	0.01503	426	-0.13312	8.43194e-71
C_KLF15	505676	0.01628	1267	0.02269	1555	-0.21629	3.56387e-114
C_KLF17	623892	0.01228	1148	0.015	1388	-0.17228	2.88863e-99
C_KLF3	486713	0.01193	839	0.0166	1072	-0.21139	1.70802e-109
C_KLF4	869005	0.01264	1632.33	0.0167133	1992.67	-0.184263	2.02255e-108
C_KLF9	662024	0.0123613	1204.88	0.0166563	1499.62	-0.196491	2.9577e-104
C_LHX5	160908	0.005325	137.25	0.0051825	104	0.0732475	1.29692e-22
C_LIN54	303033	0.00615	277	0.00551	233	0.08394	2.08794e-53
C_Lhx1	70148	0.00822	86	0.00856	79	0.03696	8.657e-11
C_Lhx3	276437	0.00536	229	0.00475	168	0.12533	1.34001e-63
C_MAFA	152026	0.01694	387	0.01586	346.5	0.045725	3.49965e-11
C_MAFF	265321	0.01011	413	0.00916	335.333	0.0826733	5.89017e-46
C_MAFG::NFE2L1	274185	0.0197633	832.667	0.0181767	696.333	0.108513	7.40145e-60
C_MAFK	449252	0.0171267	1139.67	0.0172267	1030	0.0330367	1.48817e-19
C_MAX::MYC	167685	0.0124	314	0.01293	338	-0.04416	6.1865e-20
C_MEF2A	589897	0.00705	630.75	0.00687	532.25	0.0412775	9.23926e-33
C_MEIS1	140083	0.00894	184	0.00742	162	0.10093	7.36207e-44
C_MEIS2	237313	0.009676	327.8	0.008976	307.2	0.064534	0.00109733
C_MEOX1	124066	0.00663	119.5	0.006845	112.5	0.00542	1.25149e-12
C_MGA::EVX1	212084	0.00714	217	0.00734	231	-0.04129	6.66716e-20
C_MNX1	128775	0.00621	111	0.00546	103	0.09112	5.38468e-39
C_MSANTD3	270150	0.0122	495	0.01336	516	-0.06463	9.61603e-41
C_MSC	299205	0.01358	574	0.01316	542	0.02632	9.16009e-20
C_MTF1	176964	0.01198	315	0.01524	365	-0.10674	2.14025e-62
C_MXI1	384155	0.01153	684	0.01168	649	-0.01528	2.94881e-10
C_MYB	210626	0.01086	343	0.01054	324	0.03958	1.47625e-19
C_MYBL1	31862	0.01011	54	0.01015	41	0.04526	2.63043e-10
C_MYBL2	32520	0.01373	50	0.01059	42	0.05644	5.15472e-10
C_MYC	111095	0.0130547	214.684	0.0141426	229.263	-0.0497153	4.59292e-05
C_MYCN	122374	0.01347	246	0.0172	300	-0.15445	8.27096e-66
C_MZF1	303928	0.01121	506	0.01106	522	-0.03429	3.86156e-23
C_Mecom	253308	0.00617	250	0.00583	193	0.08365	9.22502e-47
C_Msgn1	329554	0.00914	455	0.00902	404	0.04669	4.10201e-33
C_NFIB	414488	0.0144125	858.5	0.0154125	890.25	-0.0495575	4.14796e-18
C_NFIC	294914	0.01272	539	0.01265	538	-0.02088	2.92994e-16
C_NFIL3	119854	0.008605	185	0.006875	142	0.178397	5.7975e-53
C_NFIX	268858	0.011285	452	0.011495	463.5	-0.02358	0.000907534
C_NFKB1	322640	0.013615	624.5	0.01469	608	-0.04285	3.16753e-21
C_NFYA	172542	0.009655	256	0.009305	238	0.03391	2.59591e-14
C_NFYB	259022	0.01205	456	0.01228	455	-0.01661	1.35112e-11
C_NHLH2	333622	0.0154	753	0.01834	849	-0.1446	4.45091e-88
C_NKX2-2	317487	0.01151	558	0.01188	542	-0.02171	9.65383e-10
C_NKX2-3	338413	0.00963667	503	0.0103933	500	-0.0251233	1.8383e-14
C_NKX2-5	209476	0.00943	306	0.00857	274	0.05077	5.73626e-29
C_NKX6-3	189367	0.00705	204	0.00759	190	0.00304	0.0140734
C_NR1D1	403770	0.009755	596.5	0.010425	597.5	-0.03954	1.49699e-28
C_NR1H2::RXRA	239003	0.00938	343	0.00921	347	0.0041	0.69386
C_NR1I2	196841	0.01163	328	0.01287	382	-0.11446	8.38399e-63
C_NR1I3	199800	0.00834	231	0.00725	201	0.04861	5.63553e-30
C_NR2C2	317217	0.0097775	454.25	0.0102525	507.625	-0.02562	0.0110241
C_NR4A1	314562	0.008975	409	0.00812	381	0.047325	2.38306e-30
C_NR4A2::RXRA	165246	0.0110875	281.75	0.0123025	295	-0.0572925	0.00550349
C_NR5A1	365940	0.00956	512.8	0.009782	517.4	-0.025816	5.85543e-05
C_NR6A1	351361	0.0088	467	0.0091	470	-0.04887	3.10897e-40
C_Neurod2	386974	0.0130783	736.333	0.0123983	703.833	0.018435	9.14874e-20
C_Nfatc2	408927	0.007838	486.6	0.007072	414.2	0.065154	2.49816e-31
C_Nkx2-1	380858	0.00942	533	0.00958	491	0.02601	1.50968e-18
C_Npas4	102287	0.01278	211	0.01377	194	0.01937	2.93143e-06
C_Nr1H2	490645	0.00996333	723	0.01046	749.333	-0.0456767	3.01746e-08
C_Nr1h3::Rxra	402631	0.01051	624	0.01122	653	-0.05699	2.75706e-45
C_Nr2F6	490834	0.0085625	625.75	0.0089025	616	-0.01634	0.0308314
C_Nr2e1	288314	0.00787	350	0.00732	309	0.08413	1.45409e-53
C_Nr2e3	205582	0.0089	277	0.00798	251	0.05079	2.44935e-30
C_Nrf1	209806	0.01788	602	0.02282	679	-0.15964	8.63827e-86
C_ONECUT1	201116	0.0054825	164.25	0.00506	150.5	0.088865	7.01933e-20
C_ONECUT2	51256	0.00531	41	0.00623	33	0.00525	0.340355
C_OSR1	172622	0.0105	283	0.01005	245	0.06279	3.57952e-35
C_OSR2	420727	0.01218	779	0.01266	754	-0.01161	3.46382e-13
C_OTX2	249938	0.0079325	305	0.00720625	250.25	0.08929	1.21082e-31
C_OVOL2	21312.5	0.007635	26	0.00892	27.5	-0.05151	0.00161119
C_PATZ1	916281	0.013755	1883.88	0.0175662	2249.88	-0.16771	5.61397e-108
C_PAX2	117239	0.01926	342	0.02039	346	-0.03417	5.20233e-18
C_PAX3	68137	0.00921	103	0.00921	89	-0.01543	0.00157907
C_PAX5	289136	0.0119	519	0.01348	541	-0.0927	9.51685e-58
C_PAX6	118525	0.01149	208	0.01204	186	0.04507	2.40697e-20
C_PAX9	124659	0.017235	329.5	0.017895	315.5	-0.01598	0.0904303
C_PBX1	171268	0.00688	182	0.00652	143	0.07785	9.68783e-32
C_PBX3	433194	0.0126	824	0.01372	824.5	-0.049275	2.56633e-29
C_PHOX2A	271961	0.00605667	223.667	0.00458667	169.667	0.157363	2.83302e-70
C_PKNOX2	211616	0.011152	319.4	0.011796	360.4	-0.076358	4.65466e-41
C_PLAG1	838996	0.01053	1302	0.01398	1614	-0.1961	7.42427e-116
C_POU1F1	320925	0.00840556	399	0.00621667	272.333	0.191032	7.57185e-72
C_POU2F1::SOX2	305732	0.00686	296	0.00621	255	0.08274	3.42787e-47
C_POU4F2	285302	0.00618	244.333	0.00595	231.333	0.05374	1.31836e-31
C_POU5F1	374869	0.00956	520	0.00766	415	0.15113	1.3773e-82
C_POU6F2	181613	0.008805	247	0.00838	219	0.059025	1.18444e-19
C_PPARA::RXRA	340444	0.00958	476	0.01009	506	-0.04756	1.82952e-36
C_PPARG	264823	0.01033	421	0.01175	445	-0.09739	2.7047e-57
C_PRDM1	547144	0.00915	751	0.00967	755	-0.03371	6.0488e-32
C_PRDM9	1662173	0.01091	2670	0.01287	3077	-0.12171	6.41668e-107
C_PROX1	95823	0.01069	154	0.01166	173	-0.08821	1.23733e-45
C_PRRX2	122371	0.007146	132.667	0.00670067	102.8	0.107819	9.60166e-06
C_Pax7	146706	0.005685	126	0.004895	96.5	0.12535	1.12155e-40
C_Plagl1	487909	0.01277	917	0.018	1190	-0.241335	1.77208e-111
C_Pou5f1::Sox2	366712	0.00762	413	0.00648	325	0.14526	1.19817e-78
C_Pparg::Rxra	681644	0.01119	1135	0.01266	1261	-0.08056	7.65511e-70
C_Prdm14	205912	0.00931	288	0.01018	292	-0.0608	2.15469e-36
C_Prdm15	399396	0.00995	606	0.01092	617	-0.03878	9.6056e-35
C_Prdm4	264972	0.01047	404	0.01083	404	-0.00719	0.168598
C_Prdm5	618442	0.01	929	0.01076	947	-0.04824	3.71332e-46
C_RARA	239073	0.010805	379	0.01141	389.5	-0.03194	0.000505561
C_RARA::RXRA	323347	0.01008	510	0.01135	539	-0.09371	9.73336e-66
C_RARA::RXRG	342021	0.01079	555	0.01258	624	-0.1255	1.02789e-77
C_RBPJ	500878	0.01314	906	0.0136	952	-0.02919	1.05092e-34
C_REL	209057	0.02085	636	0.01903	549	0.0729	3.71218e-52
C_RELA	247332	0.02062	725	0.01938	676	0.04061	1.37476e-32
C_RELB	239490	0.01523	531	0.01552	517	-0.01858	6.09932e-12
C_REST	462104	0.01237	858	0.0153	998	-0.14308	4.9395e-86
C_RFX3	88426	0.0119525	158.25	0.0107875	149	0.06322	5.72205e-15
C_RFX4	72263	0.01514	149	0.0136	131	0.01931	7.95988e-07
C_RFX7	123288	0.01083	207	0.01022	190	0.02834	7.47021e-09
C_RHOXF1	204928	0.00774	257	0.0078	220	0.00348	0.0171642
C_RORA	225919	0.008695	297	0.008285	263.5	0.041655	0.000650178
C_RORB	195416	0.008515	251.5	0.008135	230.5	0.02944	1.58528e-09
C_RREB1	805089	0.00972	1180	0.01115	1291	-0.09193	1.37873e-76
C_RUNX3	339671	0.01096	595	0.01083	502	0.06726	2.65622e-47
C_RXRA::VDR	158989	0.00893	217	0.01053	237	-0.0883	4.21759e-46
C_RXRG	189543	0.0102575	298	0.0116625	312.75	-0.07128	6.08924e-18
C_Rbpjl	617371	0.0091825	784.5	0.0124375	1092.75	-0.239631	4.43154e-101
C_Rfx6	270727	0.01182	469	0.0124	470	-0.00481	0.830328
C_Rhox11	127693	0.01058	199	0.00949	187	0.02555	2.3194e-09
C_Runx1	323610	0.01511	720.667	0.0150633	680.667	0.0435133	4.13198e-05
C_SATB1	183992	0.00662	176	0.0063	169	0.01846	9.23101e-05
C_SCRT2	309288	0.00939	439	0.01094	493.5	-0.107275	6.12322e-58
C_SIX1	220794	0.00753	261.5	0.009365	287.5	-0.063475	7.86109e-37
C_SIX2	269613	0.00852	359	0.00907	353	-0.0203	1.10308e-09
C_SMAD2	250868	0.010675	413.5	0.011805	434	-0.073885	3.4874e-39
C_SMAD5	66929	0.01017	103.5	0.010735	101.5	-0.014795	0.000545218
C_SOX12	106699	0.00817	140	0.00886	121	-0.00015	0.991279
C_SOX13	260052	0.00792	302	0.00793	295.667	0.0194433	0.011853
C_SOX14	130705	0.00798	159	0.00854	163	-0.04915	1.95978e-20
C_SOX18	191428	0.00754	214	0.00761	199	0.05192	3.02468e-29
C_SOX21	214370	0.007725	247.5	0.00692	195	0.091485	2.54896e-18
C_SOX4	420367	0.00921	567.333	0.00927	555.333	0.00462333	0.154018
C_SP5	1285064	0.01218	2277	0.01364	2515	-0.09876	7.61131e-89
C_SPDEF	79193	0.01396	164	0.01378	163	0.02818	8.17838e-11
C_SPIC	355496	0.00946	481	0.00878	452	0.042	9.04484e-33
C_SREBF1	305200	0.00964	436.75	0.01104	479.5	-0.0956675	2.37664e-16
C_SRF	104968	0.00883	126	0.00811	118	0.08334	6.29438e-35
C_SRY	273444	0.00638	260	0.00593	220	0.10394	1.70176e-51
C_STAT1::STAT2	635544	0.0077	727	0.00761	671	0.0265	3.33249e-23
C_Six3	211793	0.00728	214	0.00741	213	-0.00363	0.220978
C_Sox17	267721	0.007582	305.6	0.007856	310	-0.006874	0.00225772
C_Sox6	371599	0.00874	474	0.00881	467	0.00833	0.312734
C_Spi1	591686	0.01235	999.333	0.0120633	1016.33	0.00399667	0.403638
C_Spz1	403930	0.00893	537	0.01041	564	-0.06454	3.31727e-52
C_Stat2	972687	0.00754	1101	0.00716	985	0.05302	3.0877e-55
C_Stat4	365545	0.00984667	537	0.0102633	497.333	0.01935	1.97204e-07
C_Stat5a	340250	0.00991	485	0.00993	460	0.02324	1.23048e-13
C_Stat5b	360916	0.009815	525.5	0.01081	528	-0.02896	3.77498e-10
C_Stat6	295807	0.00808	379	0.00779	327	0.02986	2.55739e-13
C_TAL1::TCF3	233173	0.01322	455	0.01144	371	0.11955	4.36746e-69
C_TBP	135890	0.00716	125	0.00648	126	0.03478	4.4435e-16
C_TBX18	363825	0.00848667	461.25	0.0101592	532.833	-0.126161	1.76065e-52
C_TBX20	285541	0.00847	362	0.01015	411	-0.10023	2.049e-61
C_TBXT	121372	0.009905	176	0.009865	160.5	-0.00691	8.90279e-05
C_TCF21	129509	0.00885	199	0.00923	171	0.01882	5.99319e-06
C_TCF7L1	327594	0.00821	408	0.00777	362	0.0482	3.41577e-37
C_TCFL5	84498	0.01753	233	0.01896	236	-0.05576	2.87806e-25
C_TEAD2	303342	0.010375	480.25	0.01351	566.25	-0.152685	2.09579e-74
C_TFAP2A	416093	0.015195	873.5	0.019289	1048.8	-0.182601	2.80726e-90
C_TFAP4	135678	0.00938	185	0.00864	158	0.08987	1.71944e-37
C_TFAP4::FLI1	318937	0.01528	711	0.01518	685	0.00121	0.537665
C_TFCP2	75415	0.00859	92	0.0088	87	-0.03756	2.20451e-15
C_THAP1	615942	0.01502	1313	0.01787	1524	-0.14483	6.349e-93
C_THRA	532994	0.009945	776	0.011105	861.5	-0.10228	1.86408e-49
C_THRB	262324	0.01217	470	0.013625	477.5	-0.08075	2.34931e-48
C_TP53	171887	0.01031	263	0.01167	278	-0.05707	3.19376e-31
C_TP73	159237	0.01011	237	0.011075	234	-0.02396	0.0417621
C_Tcf21	187610	0.01321	372.5	0.01109	303	0.107105	4.13919e-52
C_Tfcp2l1	379707	0.01381	761	0.0181	917	-0.16924	1.74467e-92
C_Thap11	407510	0.00986	619	0.00961	601	0.00481	0.135819
C_VENTX	100048	0.00713	103	0.00685	93	0.06065	1.28196e-28
C_VEZF1	292720	0.01077	428	0.01346	564	-0.19906	2.66284e-95
C_VSX1	108967	0.00534667	93	0.00546667	89	-0.00436667	0.00363905
C_Vdr	352284	0.009	482	0.00851	410	0.03925	1.29416e-30
C_Wt1	857261	0.01392	1708	0.0173	2101	-0.175	4.36137e-111
C_YY2	157849	0.01201	291	0.01564	311	-0.12371	1.05598e-56
C_Yy1	559367	0.00733	628	0.00715	548	0.04166	1.2233e-33
C_ZBED1	15747	0.00732	20	0.0078	16	0.08561	8.25303e-17
C_ZBED2	85834	0.01048	126	0.01361	151	-0.14926	3.41897e-55
C_ZBTB12	265044	0.01026	421	0.01151	406	-0.03126	2.65064e-21
C_ZBTB14	234297	0.01768	635	0.02409	768	-0.203	4.19373e-98
C_ZBTB18	397663	0.01216	712	0.01179	682	0.005475	0.301732
C_ZBTB26	440965	0.01067	701	0.01109	678	-0.01669	2.88133e-15
C_ZBTB32	230755	0.00794	262	0.00698	229	0.06465	2.58045e-38
C_ZBTB33	53630	0.02012	168	0.01934	149	-0.03253	2.01608e-07
C_ZBTB6	746848	0.0109	1201	0.01231	1338	-0.10334	2.2702e-80
C_ZBTB7C	267346	0.010205	406.5	0.01196	463	-0.1316	3.22105e-64
C_ZFP14	1195921	0.01055	1879	0.01216	2047	-0.10272	1.91633e-93
C_ZFP42	320149	0.01129	533	0.01147	515	-0.00495	8.53199e-06
C_ZFP57	63317	0.01782	181	0.02241	208	-0.17605	5.51443e-60
C_ZIC5	350254	0.01522	785	0.01963	980	-0.197073	2.64351e-96
C_ZIM3	593008	0.00816	702	0.0076	637	0.06046	8.76018e-55
C_ZKSCAN1	175819	0.00898	240	0.00954	232	-0.00484	0.26981
C_ZKSCAN3	468861	0.01253	827	0.01574	1032	-0.17613	4.02207e-104
C_ZKSCAN5	719605	0.0115	1220	0.01318	1340	-0.06806	2.74467e-68
C_ZNF136	260208	0.0092	324	0.00848	336	0.01228	5.01394e-06
C_ZNF140	435774	0.00909	590	0.01013	621	-0.05571	4.58553e-47
C_ZNF16	508549	0.01183	875	0.01373	995	-0.1076	3.71183e-79
C_ZNF189	449853	0.01154	759	0.01244	805	-0.07022	1.58534e-55
C_ZNF211	234211	0.00513	185	0.0049	154	0.05996	9.95828e-31
C_ZNF214	227240	0.00867	281	0.00926	296	-0.06179	1.27688e-39
C_ZNF24	341381	0.00843	435	0.00801	384	0.07191	4.17707e-48
C_ZNF257	1179373	0.01081	1893	0.01204	2054	-0.08843	1.77491e-89
C_ZNF263	932906	0.01318	1841	0.01493	2070	-0.11788	5.29469e-95
C_ZNF274	242565	0.00998	348	0.01126	413	-0.12878	6.10094e-68
C_ZNF282	268066	0.01113	428	0.01075	424	-0.00618	0.000622336
C_ZNF317	374706	0.01157	633	0.01137	580	0.03977	4.16272e-36
C_ZNF320	1072337	0.01272	1958	0.01682	2552	-0.2178	1.35974e-126
C_ZNF324	525256	0.01062	811	0.01099	789	-0.0152	4.66237e-09
C_ZNF331	453123	0.01372	944	0.01762	1105	-0.15713	1.41596e-95
C_ZNF341	324501	0.01441	691	0.01478	641	-0.00372	0.141359
C_ZNF343	264628	0.01447	554	0.01635	646	-0.10165	1.09965e-64
C_ZNF354A	575709	0.00571	518	0.00528	414	0.06957	4.54024e-54
C_ZNF354C	691398	0.01095	1098	0.01188	1197	-0.07033	1.47037e-66
C_ZNF382	250198	0.01034	395	0.01045	366	-0.00207	0.297873
C_ZNF384	1113036	0.00657	1064	0.00642	994	0.0246	6.86412e-34
C_ZNF410	187221	0.00789	218	0.00717	183	0.09671	7.36573e-49
C_ZNF416	742315	0.01073	1160	0.01248	1258	-0.08342	9.22065e-73
C_ZNF417	135611	0.012445	251	0.015915	295.5	-0.165065	4.53712e-49
C_ZNF418	475257	0.00954	703	0.00972	659	0.00513	0.00298292
C_ZNF449	543320	0.01248	958	0.01556	1091	-0.12551	8.51416e-85
C_ZNF454	595767	0.01585	1382	0.02189	1764	-0.24534	9.91627e-123
C_ZNF460	1.9514e+06	0.0099	2893.5	0.011015	3055	-0.07905	2.00297e-68
C_ZNF528	405561	0.01253	738	0.01393	764	-0.0581	9.76875e-43
C_ZNF530	1037027	0.01337	2000	0.01635	2426	-0.16076	2.22904e-111
C_ZNF549	638524	0.01525	1387	0.01655	1475	-0.07171	9.37398e-68
C_ZNF574	352001	0.0138	711	0.01643	805	-0.13805	8.56639e-86
C_ZNF582	287455	0.00985	417	0.00955	388	0.01256	9.80513e-07
C_ZNF610	425552	0.01781	1166	0.0233	1413	-0.20206	1.2783e-106
C_ZNF652	223098	0.00742	253	0.00699	219	0.08863	1.12832e-47
C_ZNF667	269532	0.01006	403	0.00961	371	0.0282	3.9411e-19
C_ZNF669	151304	0.01461	329	0.01649	355	-0.07474	3.52438e-40
C_ZNF675	418247	0.00988	614	0.01036	640	-0.04447	3.02836e-39
C_ZNF680	451239	0.00843	567	0.00839	518	0.02396	4.78825e-18
C_ZNF682	483593	0.0143	981	0.01876	1223	-0.19197	4.56291e-105
C_ZNF684	382682	0.01228	641	0.01375	744	-0.10672	8.56916e-69
C_ZNF692	440764	0.01191	780	0.01636	961	-0.19472	1.14054e-108
C_ZNF701	1212550	0.01164	2071	0.01345	2366	-0.12594	1.88995e-105
C_ZNF707	504829	0.01168	884	0.0133	975	-0.1065	1.10287e-81
C_ZNF708	487220	0.01352	998	0.01583	1070	-0.10932	2.32218e-78
C_ZNF740	635009	0.01263	1167	0.01624	1458	-0.1945	5.24958e-108
C_ZNF75D	341780	0.01348	677	0.01456	714	-0.0743	1.08091e-55
C_ZNF76	366702	0.01142	619	0.012705	654.5	-0.07766	1.26135e-47
C_ZNF768	621036	0.01257	1151	0.01451	1281	-0.10209	6.57317e-77
C_ZNF784	117931	0.00865	157	0.01107	171	-0.10958	7.0379e-48
C_ZNF8	266811	0.00613	259	0.00571	205	0.0712	6.77163e-35
C_ZNF816	542692	0.01257	981	0.01484	1176	-0.15772	1.56355e-93
C_ZNF85	521397	0.00933	714	0.00879	679	0.00873	7.4411e-05
C_ZNF93	403821	0.01755	1096	0.02124	1221	-0.12256	1.41638e-84
C_ZSCAN29	91642	0.01015	128	0.0132	143	-0.15219	5.43658e-56
C_ZSCAN31	215620	0.01197	363	0.01223	370	-0.0285	6.70592e-12
C_ZSCAN4	369206	0.00962	532	0.00981	550	-0.0423	5.14306e-33
C_Zfp335	532903	0.01258	1026	0.0142	1053	-0.06641	1.66686e-54
C_Zfx	1107264	0.01122	1856	0.01413	2109	-0.15916	1.68091e-112
C_Zic2	594539	0.0151933	1358.33	0.01817	1457	-0.112517	2.96082e-78
C_Znf423	309512	0.0109	491	0.01395	588	-0.15324	7.38303e-82
